# Supplementary material for: Synthesis and Structure of Neopentyl Sodium: A Hydrocarbon‐Soluble Reagent for Controlled Sodiation of Non‐Activated Substrates
Source: Angew Chem Int Ed Engl. 2025 Jul 29;64(37):e202511492. doi: 10.1002/anie.202511492 (PMC12416459; doi:10.1002/anie.202511492)
Supplement: Supplementary file 2 — Supporting Information [file ANIE-64-e202511492-s002.cif]

data_23EH261_DA3-130

_audit_creation_date                    2024-01-09T17:12:12-00:00

#----------------------------------------------------------------------------#
#                   CHEMICAL INFORMATION                                     #
#----------------------------------------------------------------------------#

_chemical_formula_moiety                'C38 H72 N6 Na2'
_chemical_formula_sum                   'C38 H72 N6 Na2'
_chemical_formula_weight                658.99

#----------------------------------------------------------------------------#
#                   UNIT CELL INFORMATION                                    #
#----------------------------------------------------------------------------#

_symmetry_cell_setting                  triclinic
_symmetry_space_group_name_H-M          'P -1'
_symmetry_space_group_name_Hall         '-P 1'
_symmetry_Int_Tables_number             2
loop_
    _symmetry_equiv_pos_as_xyz
'x, y, z'
'-x, -y, -z'

_cell_length_a                          9.7495(4)
_cell_length_b                          9.8940(4)
_cell_length_c                          11.3857(5)
_cell_angle_alpha                       82.329(3)
_cell_angle_beta                        87.210(3)
_cell_angle_gamma                       85.299(3)
_cell_volume                            1084.00(7)
_cell_formula_units_Z                   1
_cell_measurement_temperature           173.00(10)
_cell_measurement_reflns_used           10490
_cell_measurement_theta_min             2.692
_cell_measurement_theta_max             29.763

#----------------------------------------------------------------------------#
#                   CRYSTAL INFORMATION                                      #
#----------------------------------------------------------------------------#

_exptl_crystal_description              plate
_exptl_crystal_colour                   colourless
_exptl_crystal_size_max                 0.332
_exptl_crystal_size_mid                 0.249
_exptl_crystal_size_min                 0.181
_exptl_crystal_density_diffrn           1.009
_exptl_crystal_F_000                    364
loop_
    _exptl_crystal_face_index_h
    _exptl_crystal_face_index_k
    _exptl_crystal_face_index_l
    _exptl_crystal_face_perp_dist
-1 -1 0 0.1459
1 1 0 0.1784
0 -1 0 0.1008
-1 1 0 0.1446
0 1 0 0.1505
1 -1 0 0.1047
1 0 0 0.1051
-1 0 0 0.1739
-1 1 1 0.1217
1 -1 -1 0.0989
1 0 -1 0.1334
0 -1 -1 0.0901
-1 0 1 0.17
0 1 1 0.1486
1 1 -1 0.1452
-1 -1 1 0.1832
-1 -1 -1 0.1096
1 1 1 0.1615
1 3 16 0.1032
-3 -5 -16 0.0614
-3 0 -16 0.065

loop_
    _exptl_oxdiff_crystal_face_indexfrac_h
    _exptl_oxdiff_crystal_face_indexfrac_k
    _exptl_oxdiff_crystal_face_indexfrac_l
    _exptl_oxdiff_crystal_face_x
    _exptl_oxdiff_crystal_face_y
    _exptl_oxdiff_crystal_face_z
-0.9982 -0.9988 -0.0008 -0.0117 0.0074 -0.0978
0.9982 0.9988 0.0008 0.0117 -0.0074 0.0978
0.001 -0.9977 0.0009 -0.0129 -0.0491 -0.0516
-1.0001 0.9965 -0.0026 0.0141 0.1056 0.0055
-0.001 0.9977 -0.0009 0.0129 0.0491 0.0516
1.0001 -0.9965 0.0026 -0.0141 -0.1056 -0.0055
0.9992 0.0012 0.0017 -0.0012 -0.0565 0.0462
-0.9992 -0.0012 -0.0017 0.0012 0.0565 -0.0462
-1.0008 0.9976 0.9965 -0.0486 0.11 0.0055
1.0008 -0.9976 -0.9965 0.0486 -0.11 -0.0055
0.9998 0.0001 -0.9974 0.0615 -0.0609 0.0461
0.0016 -0.9987 -0.9982 0.0498 -0.0535 -0.0517
-0.9998 -0.0001 0.9974 -0.0615 0.0609 -0.0461
-0.0016 0.9987 0.9982 -0.0498 0.0535 0.0517
0.9989 0.9977 -0.9983 0.0744 -0.0119 0.0978
-0.9989 -0.9977 0.9983 -0.0744 0.0119 -0.0978
-0.9976 -0.9999 -0.9999 0.051 0.003 -0.0979
0.9976 0.9999 0.9999 -0.051 -0.003 0.0979
1.059 3.3841 15.9495 -0.9585 0.1755 0.2247
-2.5596 -4.95 -15.5054 0.9121 -0.1655 -0.3751
-3.1104 0.4489 -15.5338 0.984 0.1308 -0.1208


#----------------------------------------------------------------------------#
#                   ABSORPTION CORRECTION                                    #
#----------------------------------------------------------------------------#

_exptl_absorpt_coefficient_mu           0.077
_exptl_absorpt_correction_type          gaussian
_exptl_absorpt_process_details
;
        CrysAlisPro 1.171.42.89a (Rigaku Oxford Diffraction, 2023)
        Numerical absorption correction based on gaussian integration over
        a multifaceted crystal model
        Empirical absorption correction using spherical harmonics,
        implemented in SCALE3 ABSPACK scaling algorithm.
;
_exptl_absorpt_correction_T_min         0.566
_exptl_absorpt_correction_T_max         1
_shelx_estimated_absorpt_T_min          0.975
_shelx_estimated_absorpt_T_max          0.986
_oxdiff_exptl_absorpt_empirical_details
;
        Empirical correction (ABSPACK) includes:
        - Absorption correction using spherical harmonics
        - Frame scaling
;
_oxdiff_exptl_absorpt_empirical_full_max
                                        1.665
_oxdiff_exptl_absorpt_empirical_full_min
                                        0.671

#----------------------------------------------------------------------------#
#                   DATA COLLECTION                                          #
#----------------------------------------------------------------------------#

_diffrn_source                          'micro-focus sealed X-ray tube'
_diffrn_source_type                     'Mova (Mo) X-ray Source'
_diffrn_ambient_temperature             173.00(10)
_diffrn_ambient_environment             N~2~
_diffrn_radiation_wavelength            0.71073
_diffrn_radiation_type                  'Mo K\a'
_diffrn_radiation_monochromator         mirror
_diffrn_radiation_probe                 x-ray
_diffrn_detector                        'Hybrid Pixel Array Detector'
_diffrn_detector_type                   'HyPix-Arc 100'
_diffrn_detector_area_resol_mean        10
_diffrn_orient_matrix_type              'CrysAlisPro convention (1999,Acta A55,543-557)'
_diffrn_orient_matrix_ub_11             -0.0010918
_diffrn_orient_matrix_ub_12             0.0128811
_diffrn_orient_matrix_ub_13             -0.0627563
_diffrn_orient_matrix_ub_21             -0.0566128
_diffrn_orient_matrix_ub_22             0.049126
_diffrn_orient_matrix_ub_23             0.004337
_diffrn_orient_matrix_ub_31             0.0461553
_diffrn_orient_matrix_ub_32             0.0518072
_diffrn_orient_matrix_ub_33             0.000032
_diffrn_measurement_device              'four-circle diffractometer'
_diffrn_measurement_device_type         'XtaLAB Synergy R, HyPix-Arc 100'
_diffrn_measurement_method              '\w scans'
_diffrn_reflns_av_R_equivalents         0.0463
_diffrn_reflns_av_unetI/netI            0.0618
_diffrn_reflns_number                   32817
_diffrn_reflns_limit_h_min              -13
_diffrn_reflns_limit_h_max              13
_diffrn_reflns_limit_k_min              -14
_diffrn_reflns_limit_k_max              14
_diffrn_reflns_limit_l_min              -16
_diffrn_reflns_limit_l_max              16
_diffrn_reflns_theta_min                2.083
_diffrn_reflns_theta_max                30.506
_diffrn_reflns_theta_full               25.242
_diffrn_measured_fraction_theta_full
                                        1
_diffrn_measured_fraction_theta_max
                                        1
_diffrn_reflns_Laue_measured_fraction_full
                                        1
_diffrn_reflns_Laue_measured_fraction_max
                                        1
_diffrn_reflns_point_group_measured_fraction_full
                                        1
_diffrn_reflns_point_group_measured_fraction_max
                                        1
_reflns_Friedel_coverage                0
_reflns_number_total                    6605
_reflns_number_gt                       3818
_reflns_threshold_expression            'I > 2\s(I)'
_diffrn_measurement_details
;
        List of Runs (angles in degrees, time in seconds):
  # Type    Start    End  Width  t~exp~   \w     \q     \k     \f   Frames
        --------------------------------------------------------------------------
  1  \w    -75.00 -18.00   0.50    5.00    --  -13.54 133.00  29.00  114
  2  \w    -78.00 -20.00   0.50    5.00    --  -13.54 136.00-151.00  116
  3  \w    -25.00  67.00   0.50    5.00    --  -13.54  19.00 -60.00  184
  4  \w    -19.00  29.00   0.50    5.00    --  -13.54 -99.00 -60.00   96
  5  \w    -87.00 -42.00   0.50    5.00    --  -13.54-178.00 -90.00   90
  6  \w    -19.00  29.00   0.50    5.00    --  -13.54 -99.00  30.00   96
  7  \w    -19.00  29.00   0.50    5.00    --  -13.54 -99.00 -30.00   96
  8  \w    -87.00 -42.00   0.50    5.00    --  -13.54-178.00-150.00   90
  9  \w    -87.00 -42.00   0.50    5.00    --  -13.54-178.00 -60.00   90
 10  \w    -35.00  63.00   0.50    5.00    --  -13.54  57.00-180.00  196
 11  \w     -8.00  90.00   0.50    5.00    --   13.07  57.00-150.00  196
 12  \w     -8.00  70.00   0.50    5.00    --   13.07  57.00  30.00  156
 13  \w     -7.00  94.00   0.50    5.00    --   13.07  38.00 -60.00  202
;

#----------------------------------------------------------------------------#
#                   COMPUTER PROGRAMS USED                                   #
#----------------------------------------------------------------------------#

_computing_data_collection              'CrysAlisPro 1.171.42.89a (Rigaku OD, 2023)'
_computing_cell_refinement              'CrysAlisPro 1.171.42.89a (Rigaku OD, 2023)'
_computing_data_reduction               'CrysAlisPro 1.171.42.89a (Rigaku OD, 2023)'
_computing_structure_solution           'SHELXT 2018/2 (Sheldrick, 2018)'
_computing_structure_refinement         'SHELXL 2018/3 (Sheldrick, 2015)'
_computing_molecular_graphics           'Olex2 1.3 (Dolomanov et al., 2009)'
_computing_publication_material         'Olex2 1.3 (Dolomanov et al., 2009)'

#----------------------------------------------------------------------------#
#                   TWINNING                                                 #
#----------------------------------------------------------------------------#


#----------------------------------------------------------------------------#
#                   SQUEEZE                                                  #
#----------------------------------------------------------------------------#


#----------------------------------------------------------------------------#
#                   STRUCTURE SOLUTION                                       #
#----------------------------------------------------------------------------#

_atom_sites_solution_primary            dual
_atom_sites_solution_hydrogens          geom

#----------------------------------------------------------------------------#
#                   REFINEMENT INFORMATION                                   #
#----------------------------------------------------------------------------#

_shelx_SHELXL_version_number            2018/3
_refine_ls_structure_factor_coef        Fsqd
_refine_ls_matrix_type                  full
_refine_ls_weighting_scheme             calc
_refine_ls_weighting_details            'w=1/[\s^2^(Fo^2^)+(0.1455P)^2^+0.0688P] where P=(Fo^2^+2Fc^2^)/3'
_refine_ls_hydrogen_treatment           constr
_refine_ls_extinction_method            none
_refine_ls_number_reflns                6605
_refine_ls_number_parameters            310
_refine_ls_number_restraints            203
_refine_ls_R_factor_all                 0.1175
_refine_ls_R_factor_gt                  0.0731
_refine_ls_wR_factor_ref                0.2494
_refine_ls_wR_factor_gt                 0.2173
_refine_ls_goodness_of_fit_ref          1.044
_refine_ls_restrained_S_all             1.082
_refine_ls_shift/su_max                 0
_refine_ls_shift/su_mean                0
_refine_diff_density_max                0.53
_refine_diff_density_min                -0.217
_refine_diff_density_rms                0.052

#----------------------------------------------------------------------------#
#                   CONSTRAINTS AND RESTRAINTS                               #
#----------------------------------------------------------------------------#

_olex2_refinement_description
;
        1. Fixed Uiso
 At 1.2 times of:
  All C(H) groups, All C(H,H) groups, All C(H,H,H,H) groups
 At 1.5 times of:
  All C(H,H,H) groups
        2. Restrained distances
 N1A-C11A \\sim N1-C11 \\sim N1-C12 \\sim N1A-C12A
 with sigma of 0.002
        3. Rigid bond restraints
 C7, C10, C8, C9
 with sigma for 1-2 distances of 0.001 and sigma for 1-3 distances of 0.001
 C12A, C11A, N1, N2, C15, C16A, C17A, C18A, N3A, C19A
 with sigma for 1-2 distances of 0.001 and sigma for 1-3 distances of 0.001
 C11, C12, N1, C13, C14, N2, C15, C16, C17, N3, C18, C19
 with sigma for 1-2 distances of 0.001 and sigma for 1-3 distances of 0.001
 C8A, C10, C7A, C9A
 with sigma for 1-2 distances of 0.001 and sigma for 1-3 distances of 0.001
        4. Uiso/Uaniso restraints and constraints
        Uanis(C7A) \\sim Ueq, Uanis(C7) \\sim Ueq, Uanis(C8A) \\sim Ueq, Uanis(C8)
        \\sim Ueq, Uanis(C9A) \\sim Ueq, Uanis(C9) \\sim Ueq: with sigma of 0.01 and
        sigma for terminal atoms of 0.01
        Uanis(C18) \\sim Ueq, Uanis(C18A) \\sim Ueq, Uanis(C17) \\sim Ueq, Uanis(N3A)
        \\sim Ueq, Uanis(N3) \\sim Ueq, Uanis(C19A) \\sim Ueq, Uanis(C19) \\sim Ueq,
        Uanis(C17A) \\sim Ueq, Uanis(C16A) \\sim Ueq, Uanis(C16) \\sim Ueq, Uanis(N2)
        \\sim Ueq, Uanis(C15) \\sim Ueq, Uanis(C14) \\sim Ueq, Uanis(C11A) \\sim Ueq,
        Uanis(C11) \\sim Ueq, Uanis(C13) \\sim Ueq, Uanis(N1) \\sim Ueq, Uanis(C12A)
        \\sim Ueq, Uanis(C12) \\sim Ueq: with sigma of 0.01 and sigma for terminal
        atoms of 0.02
        5. Others
 Sof(C8A)=Sof(H8AA)=Sof(H8AB)=Sof(H8AC)=Sof(C7A)=Sof(H7AA)=Sof(H7AB)=Sof(H7AC)=
 Sof(C9A)=Sof(H9AA)=Sof(H9AB)=Sof(H9AC)=1-FVAR(1)
 Sof(C7)=Sof(H7A)=Sof(H7B)=Sof(H7C)=Sof(C8)=Sof(H8A)=Sof(H8B)=Sof(H8C)=Sof(C9)=
 Sof(H9A)=Sof(H9B)=Sof(H9C)=FVAR(1)
 Sof(H13C)=Sof(H13D)=Sof(C16A)=Sof(H16C)=Sof(H16D)=Sof(C17A)=Sof(H17C)=
 Sof(H17D)=Sof(N3A)=Sof(C19A)=Sof(H19D)=Sof(H19E)=Sof(H19F)=Sof(C18A)=Sof(H18F)=
 Sof(H18D)=Sof(H18E)=Sof(C12A)=Sof(H12D)=Sof(H12E)=Sof(H12F)=Sof(C11A)=
 Sof(H11D)=Sof(H11E)=Sof(H11F)=Sof(N1A)=1-FVAR(2)
 Sof(N1)=Sof(N3)=Sof(H13A)=Sof(H13B)=Sof(C12)=Sof(H12A)=Sof(H12B)=Sof(H12C)=
 Sof(C11)=Sof(H11A)=Sof(H11B)=Sof(H11C)=Sof(C19)=Sof(H19A)=Sof(H19B)=Sof(H19C)=
 Sof(C16)=Sof(H16A)=Sof(H16B)=Sof(C18)=Sof(H18A)=Sof(H18B)=Sof(H18C)=Sof(C17)=
 Sof(H17A)=Sof(H17B)=FVAR(2)
        6.a Secondary CH2 refined with riding coordinates:
 C13(H13A,H13B), C13(H13C,H13D), C14(H14A,H14B), C16(H16A,H16B), C17(H17A,
 H17B), C16A(H16C,H16D), C17A(H17C,H17D)
        6.b Me refined with riding coordinates:
 C12(H12A,H12B,H12C), C11(H11A,H11B,H11C), C19(H19A,H19B,H19C), C18(H18A,H18B,
 H18C), C7(H7A,H7B,H7C), C8(H8A,H8B,H8C), C9(H9A,H9B,H9C), C8A(H8AA,H8AB,H8AC),
 C7A(H7AA,H7AB,H7AC), C9A(H9AA,H9AB,H9AC), C19A(H19D,H19E,H19F), C18A(H18F,H18D,
 H18E), C12A(H12D,H12E,H12F), C11A(H11D,H11E,H11F)
        6.c Aromatic/amide H refined with riding coordinates:
 C4(H4), C6(H6), C3(H3), C2(H2)
        6.d Idealised Me refined as rotating group:
 C15(H15A,H15B,H15C)
;

#----------------------------------------------------------------------------#
#                   ATOMIC TYPES, COORDINATES AND THERMAL PARAMETERS         #
#----------------------------------------------------------------------------#

loop_
    _atom_type_symbol
    _atom_type_description
    _atom_type_scat_dispersion_real
    _atom_type_scat_dispersion_imag
    _atom_type_scat_source
C C 0.0033 0.0016 'International Tables Vol C Tables 4.2.6.8 and 6.1.1.4'
H H 0 0 'International Tables Vol C Tables 4.2.6.8 and 6.1.1.4'
N N 0.0061 0.0033 'International Tables Vol C Tables 4.2.6.8 and 6.1.1.4'
Na Na 0.0362 0.0249 'International Tables Vol C Tables 4.2.6.8 and 6.1.1.4'

loop_
    _atom_site_label
    _atom_site_type_symbol
    _atom_site_fract_x
    _atom_site_fract_y
    _atom_site_fract_z
    _atom_site_U_iso_or_equiv
    _atom_site_adp_type
    _atom_site_occupancy
    _atom_site_site_symmetry_order
    _atom_site_calc_flag
    _atom_site_refinement_flags_posn
    _atom_site_refinement_flags_adp
    _atom_site_refinement_flags_occupancy
    _atom_site_disorder_assembly
    _atom_site_disorder_group
Na1 Na 0.61801(6) 0.50834(6) 0.40041(5) 0.0459(2) Uani 1 1 d . . . . .
N1 N 0.7690(11) 0.7209(14) 0.3785(13) 0.0720(14) Uani 0.502(8) 1 d D U P A 1
N2 N 0.7003(2) 0.5658(2) 0.17302(15) 0.0755(4) Uani 1 1 d . U . . .
C5 C 0.25830(16) 0.78654(18) 0.23067(14) 0.0505(4) Uani 1 1 d . . . . .
C4 C 0.19498(18) 0.6954(2) 0.17200(15) 0.0563(4) Uani 1 1 d . . . . .
H4 H 0.140737 0.728744 0.105689 0.068 Uiso 1 1 calc R U . . .
C1 C 0.35743(19) 0.5898(2) 0.37268(15) 0.0601(5) Uani 1 1 d . . . . .
C6 C 0.33668(18) 0.7298(2) 0.32793(15) 0.0565(4) Uani 1 1 d . . . . .
H6 H 0.380306 0.792037 0.367781 0.068 Uiso 1 1 calc R U . . .
C3 C 0.2105(2) 0.5561(2) 0.20969(16) 0.0608(5) Uani 1 1 d . . . . .
H3 H 0.166627 0.494501 0.169331 0.073 Uiso 1 1 calc R U . . .
C2 C 0.2897(2) 0.5064(2) 0.30574(16) 0.0601(5) Uani 1 1 d . . . . .
H2 H 0.299177 0.410269 0.328285 0.072 Uiso 1 1 calc R U . . .
C10 C 0.2455(2) 0.9414(2) 0.18841(19) 0.0652(5) Uani 1 1 d . U . . .
N3 N 0.6896(8) 0.2886(6) 0.3083(5) 0.0705(14) Uani 0.502(8) 1 d . U P A 1
C15 C 0.5826(2) 0.6228(3) 0.1045(2) 0.0786(6) Uani 1 1 d . U . . .
H15A H 0.513167 0.555683 0.110843 0.118 Uiso 1 1 calc R U . . .
H15B H 0.612188 0.645194 0.021196 0.118 Uiso 1 1 calc R U . . .
H15C H 0.542988 0.705923 0.135315 0.118 Uiso 1 1 calc R U . . .
C13 C 0.7805(3) 0.7638(3) 0.2469(2) 0.0966(7) Uani 1 1 d . U . . .
H13A H 0.69339 0.816692 0.223206 0.116 Uiso 0.502(8) 1 calc R U P A 1
H13B H 0.854441 0.827583 0.231888 0.116 Uiso 0.502(8) 1 calc R U P A 1
H13C H 0.853883 0.8284 0.235724 0.116 Uiso 0.498(8) 1 calc R U P A 2
H13D H 0.691586 0.816121 0.228217 0.116 Uiso 0.498(8) 1 calc R U P A 2
C14 C 0.8091(2) 0.6567(3) 0.1653(2) 0.0946(6) Uani 1 1 d . U . . .
H14A H 0.819467 0.701823 0.082704 0.114 Uiso 1 1 calc R U . . .
H14B H 0.896823 0.60317 0.186019 0.114 Uiso 1 1 calc R U . . .
C12 C 0.6931(13) 0.8176(16) 0.4483(13) 0.095(3) Uani 0.502(8) 1 d D U P A 1
H12A H 0.603883 0.846593 0.413195 0.143 Uiso 0.502(8) 1 calc R U P A 1
H12B H 0.67831 0.773624 0.529755 0.143 Uiso 0.502(8) 1 calc R U P A 1
H12C H 0.745994 0.897546 0.448738 0.143 Uiso 0.502(8) 1 calc R U P A 1
C11 C 0.9005(9) 0.6805(12) 0.4334(10) 0.107(3) Uani 0.502(8) 1 d D U P A 1
H11A H 0.953858 0.615275 0.388198 0.161 Uiso 0.502(8) 1 calc R U P A 1
H11B H 0.951862 0.761477 0.434034 0.161 Uiso 0.502(8) 1 calc R U P A 1
H11C H 0.884179 0.637555 0.515051 0.161 Uiso 0.502(8) 1 calc R U P A 1
C19 C 0.8185(9) 0.2417(12) 0.3629(8) 0.097(2) Uani 0.502(8) 1 d . U P A 1
H19A H 0.803121 0.223572 0.449028 0.146 Uiso 0.502(8) 1 calc R U P A 1
H19B H 0.855894 0.157554 0.332511 0.146 Uiso 0.502(8) 1 calc R U P A 1
H19C H 0.884042 0.312232 0.344101 0.146 Uiso 0.502(8) 1 calc R U P A 1
C16 C 0.7877(10) 0.4467(9) 0.1384(7) 0.1049(16) Uani 0.502(8) 1 d . U P A 1
H16A H 0.876947 0.437646 0.177768 0.126 Uiso 0.502(8) 1 calc R U P A 1
H16B H 0.805665 0.456922 0.051447 0.126 Uiso 0.502(8) 1 calc R U P A 1
C18 C 0.5881(10) 0.1877(8) 0.3451(8) 0.104(2) Uani 0.502(8) 1 d . U P A 1
H18A H 0.500436 0.219082 0.308226 0.156 Uiso 0.502(8) 1 calc R U P A 1
H18B H 0.62176 0.099481 0.320076 0.156 Uiso 0.502(8) 1 calc R U P A 1
H18C H 0.574516 0.17717 0.431605 0.156 Uiso 0.502(8) 1 calc R U P A 1
C7 C 0.1334(5) 0.9799(4) 0.0974(5) 0.1041(15) Uani 0.668(5) 1 d . U P B 1
H7A H 0.04535 0.949436 0.131981 0.156 Uiso 0.668(5) 1 calc R U P B 1
H7B H 0.124947 1.079316 0.075532 0.156 Uiso 0.668(5) 1 calc R U P B 1
H7C H 0.158255 0.935415 0.026612 0.156 Uiso 0.668(5) 1 calc R U P B 1
C8 C 0.3796(4) 0.9862(4) 0.1386(6) 0.1089(16) Uani 0.668(5) 1 d . U P B 1
H8A H 0.449908 0.960747 0.197917 0.163 Uiso 0.668(5) 1 calc R U P B 1
H8B H 0.405606 0.941739 0.06796 0.163 Uiso 0.668(5) 1 calc R U P B 1
H8C H 0.372299 1.08564 0.11688 0.163 Uiso 0.668(5) 1 calc R U P B 1
C9 C 0.1930(7) 1.0158(4) 0.2973(5) 0.1207(18) Uani 0.668(5) 1 d . U P B 1
H9A H 0.104089 0.983151 0.327418 0.181 Uiso 0.668(5) 1 calc R U P B 1
H9B H 0.259947 0.995967 0.35994 0.181 Uiso 0.668(5) 1 calc R U P B 1
H9C H 0.182092 1.11468 0.272552 0.181 Uiso 0.668(5) 1 calc R U P B 1
C17 C 0.7034(11) 0.3178(6) 0.1803(5) 0.103(2) Uani 0.502(8) 1 d . U P A 1
H17A H 0.610477 0.334143 0.147334 0.124 Uiso 0.502(8) 1 calc R U P A 1
H17B H 0.750156 0.237125 0.148343 0.124 Uiso 0.502(8) 1 calc R U P A 1
C8A C 0.2831(11) 0.9659(9) 0.0450(7) 0.099(3) Uani 0.332(5) 1 d . U P B 2
H8AA H 0.373523 0.919806 0.02877 0.148 Uiso 0.332(5) 1 calc R U P B 2
H8AB H 0.213085 0.928236 0.002446 0.148 Uiso 0.332(5) 1 calc R U P B 2
H8AC H 0.284892 1.064085 0.018351 0.148 Uiso 0.332(5) 1 calc R U P B 2
C7A C 0.1176(9) 1.0060(10) 0.2132(13) 0.111(3) Uani 0.332(5) 1 d . U P B 2
H7AA H 0.117506 1.103692 0.183735 0.167 Uiso 0.332(5) 1 calc R U P B 2
H7AB H 0.04649 0.965573 0.17414 0.167 Uiso 0.332(5) 1 calc R U P B 2
H7AC H 0.098446 0.994229 0.299056 0.167 Uiso 0.332(5) 1 calc R U P B 2
C9A C 0.3652(11) 1.0168(9) 0.2315(11) 0.100(3) Uani 0.332(5) 1 d . U P B 2
H9AA H 0.453835 0.968725 0.212738 0.15 Uiso 0.332(5) 1 calc R U P B 2
H9AB H 0.362179 1.110934 0.19137 0.15 Uiso 0.332(5) 1 calc R U P B 2
H9AC H 0.35447 1.017896 0.317427 0.15 Uiso 0.332(5) 1 calc R U P B 2
C16A C 0.7254(9) 0.4266(7) 0.1209(8) 0.0929(17) Uani 0.498(8) 1 d . U P A 2
H16C H 0.635961 0.388468 0.113291 0.112 Uiso 0.498(8) 1 calc R U P A 2
H16D H 0.770194 0.442348 0.04087 0.112 Uiso 0.498(8) 1 calc R U P A 2
C17A C 0.8098(8) 0.3321(6) 0.1953(5) 0.0869(16) Uani 0.498(8) 1 d . U P A 2
H17C H 0.899279 0.370833 0.201373 0.104 Uiso 0.498(8) 1 calc R U P A 2
H17D H 0.828081 0.247225 0.158033 0.104 Uiso 0.498(8) 1 calc R U P A 2
N3A N 0.7512(7) 0.2977(6) 0.3130(5) 0.0644(13) Uani 0.498(8) 1 d . U P A 2
C19A C 0.8517(9) 0.2137(9) 0.3919(8) 0.0871(17) Uani 0.498(8) 1 d . U P A 2
H19D H 0.933743 0.263816 0.395485 0.131 Uiso 0.498(8) 1 calc R U P A 2
H19E H 0.809679 0.194472 0.471662 0.131 Uiso 0.498(8) 1 calc R U P A 2
H19F H 0.878114 0.127395 0.360363 0.131 Uiso 0.498(8) 1 calc R U P A 2
C18A C 0.6354(9) 0.2179(9) 0.3126(9) 0.101(2) Uani 0.498(8) 1 d . U P A 2
H18F H 0.598185 0.196429 0.393824 0.152 Uiso 0.498(8) 1 calc R U P A 2
H18D H 0.564261 0.269779 0.263428 0.152 Uiso 0.498(8) 1 calc R U P A 2
H18E H 0.664469 0.132741 0.280094 0.152 Uiso 0.498(8) 1 calc R U P A 2
C12A C 0.7397(13) 0.8107(12) 0.4398(10) 0.086(3) Uani 0.498(8) 1 d D U P A 2
H12D H 0.650384 0.855963 0.415612 0.13 Uiso 0.498(8) 1 calc R U P A 2
H12E H 0.734179 0.776201 0.52458 0.13 Uiso 0.498(8) 1 calc R U P A 2
H12F H 0.810422 0.876481 0.424996 0.13 Uiso 0.498(8) 1 calc R U P A 2
C11A C 0.9078(8) 0.6281(8) 0.4064(6) 0.0675(15) Uani 0.498(8) 1 d D U P A 2
H11D H 0.930094 0.552145 0.359899 0.101 Uiso 0.498(8) 1 calc R U P A 2
H11E H 0.97933 0.693019 0.391355 0.101 Uiso 0.498(8) 1 calc R U P A 2
H11F H 0.903086 0.592739 0.490939 0.101 Uiso 0.498(8) 1 calc R U P A 2
N1A N 0.7753(10) 0.6972(13) 0.3720(10) 0.0600(17) Uani 0.498(8) 1 d D . P A 2

loop_
    _atom_site_aniso_label
    _atom_site_aniso_U_11
    _atom_site_aniso_U_22
    _atom_site_aniso_U_33
    _atom_site_aniso_U_23
    _atom_site_aniso_U_13
    _atom_site_aniso_U_12
Na1 0.0498(4) 0.0433(4) 0.0428(3) 0.0024(2) -0.0030(2) -0.0058(3)
N1 0.077(4) 0.050(4) 0.0865(14) 0.0202(15) -0.015(3) -0.028(2)
N2 0.0820(10) 0.0830(9) 0.0539(9) 0.0099(7) 0.0098(7) 0.0012(7)
C5 0.0439(8) 0.0635(10) 0.0405(8) 0.0036(7) -0.0023(6) 0.0008(7)
C4 0.0542(9) 0.0671(11) 0.0450(9) 0.0046(7) -0.0074(7) -0.0053(8)
C1 0.0547(10) 0.0714(11) 0.0476(9) 0.0123(8) -0.0024(7) 0.0012(8)
C6 0.0554(9) 0.0664(11) 0.0468(9) 0.0010(7) -0.0088(7) -0.0082(8)
C3 0.0664(11) 0.0660(11) 0.0511(9) -0.0066(8) -0.0013(8) -0.0141(9)
C2 0.0635(10) 0.0584(10) 0.0532(9) 0.0061(8) 0.0058(8) 0.0000(8)
C10 0.0628(10) 0.0602(11) 0.0700(11) 0.0035(8) -0.0059(8) -0.0066(8)
N3 0.083(4) 0.058(3) 0.0692(17) -0.0093(17) -0.014(3) 0.010(2)
C15 0.0753(11) 0.0994(15) 0.0592(11) -0.0030(11) 0.0015(8) -0.0092(10)
C13 0.1033(17) 0.0855(13) 0.0933(14) 0.0397(9) -0.0107(12) -0.0409(13)
C14 0.0685(12) 0.1332(17) 0.0706(13) 0.0312(10) 0.0023(10) -0.0140(11)
C12 0.102(6) 0.069(4) 0.117(3) -0.008(3) -0.037(4) -0.008(4)
C11 0.071(3) 0.132(7) 0.106(5) 0.039(5) -0.008(3) -0.012(4)
C19 0.079(3) 0.111(7) 0.093(4) -0.007(4) -0.007(3) 0.032(3)
C16 0.110(4) 0.130(2) 0.061(4) 0.000(2) 0.033(3) 0.0302(18)
C18 0.122(5) 0.057(4) 0.135(4) -0.007(3) -0.035(4) -0.015(3)
C7 0.109(3) 0.073(2) 0.121(3) 0.038(2) -0.048(2) -0.003(2)
C8 0.0788(16) 0.068(2) 0.167(4) 0.030(3) 0.015(2) -0.0162(18)
C9 0.187(5) 0.067(2) 0.100(2) -0.0111(19) 0.015(2) 0.025(3)
C17 0.157(6) 0.0880(14) 0.0663(16) -0.030(2) -0.014(3) 0.024(3)
C8A 0.140(7) 0.079(4) 0.0702(17) 0.017(3) 0.000(3) -0.014(4)
C7A 0.084(3) 0.079(5) 0.158(7) 0.010(5) 0.025(4) 0.011(3)
C9A 0.112(4) 0.069(4) 0.123(5) -0.003(4) -0.031(5) -0.031(4)
C16A 0.107(4) 0.104(3) 0.065(2) -0.015(2) 0.016(3) 0.004(2)
C17A 0.104(4) 0.079(2) 0.078(2) -0.0226(19) 0.013(2) 0.001(2)
N3A 0.063(3) 0.061(2) 0.0716(18) -0.0226(16) -0.004(2) 0.001(2)
C19A 0.090(4) 0.062(3) 0.104(3) -0.008(3) -0.011(3) 0.017(3)
C18A 0.099(4) 0.064(4) 0.142(6) 0.004(4) -0.019(3) -0.025(3)
C12A 0.115(8) 0.048(4) 0.096(4) 0.000(3) -0.016(5) -0.015(4)
C11A 0.062(3) 0.081(4) 0.058(3) 0.004(2) -0.012(2) -0.016(3)
N1A 0.065(3) 0.041(4) 0.071(3) 0.008(2) 0.000(2) -0.008(2)


#----------------------------------------------------------------------------#
#                   MOLECULAR GEOMETRY                                       #
#----------------------------------------------------------------------------#

_geom_special_details
;
 All esds (except the esd in the dihedral angle between two l.s. planes)
 are estimated using the full covariance matrix.  The cell esds are taken
 into account individually in the estimation of esds in distances, angles
 and torsion angles; correlations between esds in cell parameters are only
 used when they are defined by crystal symmetry.  An approximate (isotropic)
 treatment of cell esds is used for estimating esds involving l.s. planes.
;
loop_
    _geom_bond_atom_site_label_1
    _geom_bond_atom_site_label_2
    _geom_bond_distance
    _geom_bond_site_symmetry_2
    _geom_bond_publ_flag
Na1 Na1 3.1496(12) 2_666 ?
Na1 N1 2.643(15) . ?
Na1 N2 2.6738(17) . ?
Na1 C1 2.6225(19) . ?
Na1 C1 2.6508(18) 2_666 ?
Na1 N3 2.570(6) . ?
Na1 N3A 2.646(6) . ?
Na1 N1A 2.492(15) . ?
N1 C13 1.503(16) . ?
N1 C12 1.456(3) . ?
N1 C11 1.457(3) . ?
N2 C15 1.451(3) . ?
N2 C14 1.438(3) . ?
N2 C16 1.482(7) . ?
N2 C16A 1.568(7) . ?
C5 C4 1.390(3) . ?
C5 C6 1.404(2) . ?
C5 C10 1.540(3) . ?
C4 H4 0.95 . ?
C4 C3 1.386(3) . ?
C1 C6 1.413(3) . ?
C1 C2 1.415(3) . ?
C6 H6 0.95 . ?
C3 H3 0.95 . ?
C3 C2 1.382(3) . ?
C2 H2 0.95 . ?
C10 C7 1.533(4) . ?
C10 C8 1.477(4) . ?
C10 C9 1.569(5) . ?
C10 C8A 1.646(8) . ?
C10 C7A 1.388(9) . ?
C10 C9A 1.567(8) . ?
N3 C19 1.444(8) . ?
N3 C18 1.470(8) . ?
N3 C17 1.449(8) . ?
C15 H15A 0.98 . ?
C15 H15B 0.98 . ?
C15 H15C 0.98 . ?
C13 H13A 0.99 . ?
C13 H13B 0.99 . ?
C13 H13C 0.99 . ?
C13 H13D 0.99 . ?
C13 C14 1.501(4) . ?
C13 N1A 1.488(14) . ?
C14 H14A 0.99 . ?
C14 H14B 0.99 . ?
C12 H12A 0.98 . ?
C12 H12B 0.98 . ?
C12 H12C 0.98 . ?
C11 H11A 0.98 . ?
C11 H11B 0.98 . ?
C11 H11C 0.98 . ?
C19 H19A 0.98 . ?
C19 H19B 0.98 . ?
C19 H19C 0.98 . ?
C16 H16A 0.99 . ?
C16 H16B 0.99 . ?
C16 C17 1.582(16) . ?
C18 H18A 0.98 . ?
C18 H18B 0.98 . ?
C18 H18C 0.98 . ?
C7 H7A 0.98 . ?
C7 H7B 0.98 . ?
C7 H7C 0.98 . ?
C8 H8A 0.98 . ?
C8 H8B 0.98 . ?
C8 H8C 0.98 . ?
C9 H9A 0.98 . ?
C9 H9B 0.98 . ?
C9 H9C 0.98 . ?
C17 H17A 0.99 . ?
C17 H17B 0.99 . ?
C8A H8AA 0.98 . ?
C8A H8AB 0.98 . ?
C8A H8AC 0.98 . ?
C7A H7AA 0.98 . ?
C7A H7AB 0.98 . ?
C7A H7AC 0.98 . ?
C9A H9AA 0.98 . ?
C9A H9AB 0.98 . ?
C9A H9AC 0.98 . ?
C16A H16C 0.99 . ?
C16A H16D 0.99 . ?
C16A C17A 1.414(13) . ?
C17A H17C 0.99 . ?
C17A H17D 0.99 . ?
C17A N3A 1.440(8) . ?
N3A C19A 1.487(8) . ?
N3A C18A 1.430(8) . ?
C19A H19D 0.98 . ?
C19A H19E 0.98 . ?
C19A H19F 0.98 . ?
C18A H18F 0.98 . ?
C18A H18D 0.98 . ?
C18A H18E 0.98 . ?
C12A H12D 0.98 . ?
C12A H12E 0.98 . ?
C12A H12F 0.98 . ?
C12A N1A 1.456(3) . ?
C11A H11D 0.98 . ?
C11A H11E 0.98 . ?
C11A H11F 0.98 . ?
C11A N1A 1.457(3) . ?

loop_
    _geom_angle_atom_site_label_1
    _geom_angle_atom_site_label_2
    _geom_angle_atom_site_label_3
    _geom_angle
    _geom_angle_site_symmetry_1
    _geom_angle_site_symmetry_3
    _geom_angle_publ_flag
N1 Na1 Na1 117.8(3) . 2_666 ?
N1 Na1 N2 71.1(3) . . ?
N1 Na1 C1 102.1(3) . 2_666 ?
N2 Na1 Na1 150.39(5) . 2_666 ?
C1 Na1 Na1 53.74(4) . 2_666 ?
C1 Na1 Na1 52.91(4) 2_666 2_666 ?
C1 Na1 N1 110.38(19) . . ?
C1 Na1 N2 156.49(6) 2_666 . ?
C1 Na1 N2 96.73(6) . . ?
C1 Na1 C1 106.65(5) . 2_666 ?
C1 Na1 N3A 125.80(15) . . ?
N3 Na1 Na1 116.94(18) . 2_666 ?
N3 Na1 N1 123.3(3) . . ?
N3 Na1 N2 68.92(15) . . ?
N3 Na1 C1 99.03(12) . 2_666 ?
N3 Na1 C1 112.67(18) . . ?
N3A Na1 N2 66.71(13) . . ?
N3A Na1 C1 96.70(14) . 2_666 ?
N1A Na1 N2 68.4(2) . . ?
N1A Na1 C1 103.1(2) . 2_666 ?
N1A Na1 C1 114.15(18) . . ?
N1A Na1 N3A 106.7(2) . . ?
C13 N1 Na1 104.0(5) . . ?
C12 N1 Na1 104.6(10) . . ?
C12 N1 C13 116.4(10) . . ?
C11 N1 Na1 109.4(9) . . ?
C11 N1 C13 114.2(10) . . ?
C11 N1 C12 107.7(7) . . ?
C15 N2 Na1 109.00(13) . . ?
C15 N2 C16 120.8(4) . . ?
C15 N2 C16A 98.4(4) . . ?
C14 N2 Na1 108.87(14) . . ?
C14 N2 C15 112.94(19) . . ?
C14 N2 C16 95.9(5) . . ?
C14 N2 C16A 119.7(4) . . ?
C16 N2 Na1 108.4(3) . . ?
C16A N2 Na1 107.3(3) . . ?
C4 C5 C6 116.61(17) . . ?
C4 C5 C10 121.30(15) . . ?
C6 C5 C10 122.08(17) . . ?
C5 C4 H4 119.8 . . ?
C3 C4 C5 120.39(16) . . ?
C3 C4 H4 119.8 . . ?
Na1 C1 Na1 73.35(5) . 2_666 ?
C6 C1 Na1 112.91(12) . . ?
C6 C1 Na1 125.12(14) . 2_666 ?
C6 C1 C2 111.80(16) . . ?
C2 C1 Na1 112.83(13) . . ?
C2 C1 Na1 114.70(12) . 2_666 ?
C5 C6 C1 126.78(18) . . ?
C5 C6 H6 116.6 . . ?
C1 C6 H6 116.6 . . ?
C4 C3 H3 119.9 . . ?
C2 C3 C4 120.27(17) . . ?
C2 C3 H3 119.9 . . ?
C1 C2 H2 117.9 . . ?
C3 C2 C1 124.15(18) . . ?
C3 C2 H2 117.9 . . ?
C5 C10 C9 107.7(2) . . ?
C5 C10 C8A 108.5(3) . . ?
C5 C10 C9A 112.5(4) . . ?
C7 C10 C5 111.7(2) . . ?
C7 C10 C9 104.6(4) . . ?
C8 C10 C5 109.9(2) . . ?
C8 C10 C7 110.6(3) . . ?
C8 C10 C9 112.2(4) . . ?
C7A C10 C5 114.3(4) . . ?
C7A C10 C8A 110.3(7) . . ?
C7A C10 C9A 111.6(7) . . ?
C9A C10 C8A 98.5(6) . . ?
C19 N3 Na1 102.8(6) . . ?
C19 N3 C18 109.2(6) . . ?
C19 N3 C17 113.0(7) . . ?
C18 N3 Na1 109.2(5) . . ?
C17 N3 Na1 110.6(4) . . ?
C17 N3 C18 111.6(6) . . ?
N2 C15 H15A 109.5 . . ?
N2 C15 H15B 109.5 . . ?
N2 C15 H15C 109.5 . . ?
H15A C15 H15B 109.5 . . ?
H15A C15 H15C 109.5 . . ?
H15B C15 H15C 109.5 . . ?
N1 C13 H13A 107.5 . . ?
N1 C13 H13B 107.5 . . ?
H13A C13 H13B 107 . . ?
H13C C13 H13D 108.2 . . ?
C14 C13 N1 119.4(5) . . ?
C14 C13 H13A 107.5 . . ?
C14 C13 H13B 107.5 . . ?
C14 C13 H13C 109.8 . . ?
C14 C13 H13D 109.8 . . ?
N1A C13 H13C 109.8 . . ?
N1A C13 H13D 109.8 . . ?
N1A C13 C14 109.6(4) . . ?
N2 C14 C13 111.6(2) . . ?
N2 C14 H14A 109.3 . . ?
N2 C14 H14B 109.3 . . ?
C13 C14 H14A 109.3 . . ?
C13 C14 H14B 109.3 . . ?
H14A C14 H14B 108 . . ?
N1 C12 H12A 109.5 . . ?
N1 C12 H12B 109.5 . . ?
N1 C12 H12C 109.5 . . ?
H12A C12 H12B 109.5 . . ?
H12A C12 H12C 109.5 . . ?
H12B C12 H12C 109.5 . . ?
N1 C11 H11A 109.5 . . ?
N1 C11 H11B 109.5 . . ?
N1 C11 H11C 109.5 . . ?
H11A C11 H11B 109.5 . . ?
H11A C11 H11C 109.5 . . ?
H11B C11 H11C 109.5 . . ?
N3 C19 H19A 109.5 . . ?
N3 C19 H19B 109.5 . . ?
N3 C19 H19C 109.5 . . ?
H19A C19 H19B 109.5 . . ?
H19A C19 H19C 109.5 . . ?
H19B C19 H19C 109.5 . . ?
N2 C16 H16A 110.6 . . ?
N2 C16 H16B 110.6 . . ?
N2 C16 C17 105.6(7) . . ?
H16A C16 H16B 108.7 . . ?
C17 C16 H16A 110.6 . . ?
C17 C16 H16B 110.6 . . ?
N3 C18 H18A 109.5 . . ?
N3 C18 H18B 109.5 . . ?
N3 C18 H18C 109.5 . . ?
H18A C18 H18B 109.5 . . ?
H18A C18 H18C 109.5 . . ?
H18B C18 H18C 109.5 . . ?
C10 C7 H7A 109.5 . . ?
C10 C7 H7B 109.5 . . ?
C10 C7 H7C 109.5 . . ?
H7A C7 H7B 109.5 . . ?
H7A C7 H7C 109.5 . . ?
H7B C7 H7C 109.5 . . ?
C10 C8 H8A 109.5 . . ?
C10 C8 H8B 109.5 . . ?
C10 C8 H8C 109.5 . . ?
H8A C8 H8B 109.5 . . ?
H8A C8 H8C 109.5 . . ?
H8B C8 H8C 109.5 . . ?
C10 C9 H9A 109.5 . . ?
C10 C9 H9B 109.5 . . ?
C10 C9 H9C 109.5 . . ?
H9A C9 H9B 109.5 . . ?
H9A C9 H9C 109.5 . . ?
H9B C9 H9C 109.5 . . ?
N3 C17 C16 112.6(6) . . ?
N3 C17 H17A 109.1 . . ?
N3 C17 H17B 109.1 . . ?
C16 C17 H17A 109.1 . . ?
C16 C17 H17B 109.1 . . ?
H17A C17 H17B 107.8 . . ?
C10 C8A H8AA 109.5 . . ?
C10 C8A H8AB 109.5 . . ?
C10 C8A H8AC 109.5 . . ?
H8AA C8A H8AB 109.5 . . ?
H8AA C8A H8AC 109.5 . . ?
H8AB C8A H8AC 109.5 . . ?
C10 C7A H7AA 109.5 . . ?
C10 C7A H7AB 109.5 . . ?
C10 C7A H7AC 109.5 . . ?
H7AA C7A H7AB 109.5 . . ?
H7AA C7A H7AC 109.5 . . ?
H7AB C7A H7AC 109.5 . . ?
C10 C9A H9AA 109.5 . . ?
C10 C9A H9AB 109.5 . . ?
C10 C9A H9AC 109.5 . . ?
H9AA C9A H9AB 109.5 . . ?
H9AA C9A H9AC 109.5 . . ?
H9AB C9A H9AC 109.5 . . ?
N2 C16A H16C 109.5 . . ?
N2 C16A H16D 109.5 . . ?
H16C C16A H16D 108.1 . . ?
C17A C16A N2 110.6(7) . . ?
C17A C16A H16C 109.5 . . ?
C17A C16A H16D 109.5 . . ?
C16A C17A H17C 108.8 . . ?
C16A C17A H17D 108.8 . . ?
C16A C17A N3A 114.0(6) . . ?
H17C C17A H17D 107.7 . . ?
N3A C17A H17C 108.8 . . ?
N3A C17A H17D 108.8 . . ?
C17A N3A Na1 113.5(4) . . ?
C17A N3A C19A 111.5(6) . . ?
C19A N3A Na1 116.0(5) . . ?
C18A N3A Na1 96.9(5) . . ?
C18A N3A C17A 111.7(6) . . ?
C18A N3A C19A 106.0(5) . . ?
N3A C19A H19D 109.5 . . ?
N3A C19A H19E 109.5 . . ?
N3A C19A H19F 109.5 . . ?
H19D C19A H19E 109.5 . . ?
H19D C19A H19F 109.5 . . ?
H19E C19A H19F 109.5 . . ?
N3A C18A H18F 109.5 . . ?
N3A C18A H18D 109.5 . . ?
N3A C18A H18E 109.5 . . ?
H18F C18A H18D 109.5 . . ?
H18F C18A H18E 109.5 . . ?
H18D C18A H18E 109.5 . . ?
H12D C12A H12E 109.5 . . ?
H12D C12A H12F 109.5 . . ?
H12E C12A H12F 109.5 . . ?
N1A C12A H12D 109.5 . . ?
N1A C12A H12E 109.5 . . ?
N1A C12A H12F 109.5 . . ?
H11D C11A H11E 109.5 . . ?
H11D C11A H11F 109.5 . . ?
H11E C11A H11F 109.5 . . ?
N1A C11A H11D 109.5 . . ?
N1A C11A H11E 109.5 . . ?
N1A C11A H11F 109.5 . . ?
C13 N1A Na1 111.7(5) . . ?
C12A N1A Na1 116.4(9) . . ?
C12A N1A C13 103.6(9) . . ?
C12A N1A C11A 110.6(6) . . ?
C11A N1A Na1 103.1(8) . . ?
C11A N1A C13 111.6(9) . . ?

loop_
    _geom_torsion_atom_site_label_1
    _geom_torsion_atom_site_label_2
    _geom_torsion_atom_site_label_3
    _geom_torsion_atom_site_label_4
    _geom_torsion
    _geom_torsion_site_symmetry_1
    _geom_torsion_site_symmetry_2
    _geom_torsion_site_symmetry_3
    _geom_torsion_site_symmetry_4
    _geom_torsion_publ_flag
Na1 N1 C13 C14 -43.5(5) . . . . ?
Na1 N2 C14 C13 -40.8(2) . . . . ?
Na1 N2 C16 C17 49.6(7) . . . . ?
Na1 N2 C16A C17A -50.1(7) . . . . ?
Na1 C1 C6 C5 -145.39(15) 2_666 . . . ?
Na1 C1 C6 C5 129.38(16) . . . . ?
Na1 C1 C2 C3 -129.75(17) . . . . ?
Na1 C1 C2 C3 148.80(15) 2_666 . . . ?
Na1 N3 C17 C16 46.5(7) . . . . ?
N1 C13 C14 N2 62.6(6) . . . . ?
N2 C16 C17 N3 -67.6(8) . . . . ?
N2 C16A C17A N3A 61.6(8) . . . . ?
C5 C4 C3 C2 -0.3(3) . . . . ?
C4 C5 C6 C1 -0.3(3) . . . . ?
C4 C5 C10 C7 12.7(3) . . . . ?
C4 C5 C10 C8 -110.5(4) . . . . ?
C4 C5 C10 C9 126.9(3) . . . . ?
C4 C5 C10 C8A -49.8(4) . . . . ?
C4 C5 C10 C7A 73.8(7) . . . . ?
C4 C5 C10 C9A -157.6(6) . . . . ?
C4 C3 C2 C1 1.0(3) . . . . ?
C6 C5 C4 C3 -0.1(3) . . . . ?
C6 C5 C10 C7 -169.0(3) . . . . ?
C6 C5 C10 C8 67.8(4) . . . . ?
C6 C5 C10 C9 -54.7(4) . . . . ?
C6 C5 C10 C8A 128.6(4) . . . . ?
C6 C5 C10 C7A -107.8(7) . . . . ?
C6 C5 C10 C9A 20.8(6) . . . . ?
C6 C1 C2 C3 -1.2(3) . . . . ?
C2 C1 C6 C5 0.9(3) . . . . ?
C10 C5 C4 C3 178.40(17) . . . . ?
C10 C5 C6 C1 -178.75(18) . . . . ?
C15 N2 C14 C13 80.4(2) . . . . ?
C15 N2 C16 C17 -77.1(6) . . . . ?
C15 N2 C16A C17A -163.1(6) . . . . ?
C14 N2 C16 C17 161.8(5) . . . . ?
C14 N2 C16A C17A 74.4(7) . . . . ?
C14 C13 N1A Na1 -50.9(4) . . . . ?
C14 C13 N1A C12A -176.9(7) . . . . ?
C14 C13 N1A C11A 64.0(8) . . . . ?
C12 N1 C13 C14 -157.9(8) . . . . ?
C11 N1 C13 C14 75.7(10) . . . . ?
C19 N3 C17 C16 -68.2(9) . . . . ?
C16 N2 C14 C13 -152.5(4) . . . . ?
C18 N3 C17 C16 168.2(7) . . . . ?
C16A N2 C14 C13 -164.6(4) . . . . ?
C16A C17A N3A Na1 -38.8(7) . . . . ?
C16A C17A N3A C19A -172.1(7) . . . . ?
C16A C17A N3A C18A 69.5(9) . . . . ?
N1A C13 C14 N2 63.2(5) . . . . ?


#----------------------------------------------------------------------------#
#                   VALIDATION REPLY FORM                                    #
#----------------------------------------------------------------------------#


#----------------------------------------------------------------------------#
#                   SHELX RES FILE                                           #
#----------------------------------------------------------------------------#

_shelx_res_file
;
TITL 23eh261_da3-130_a.res in P-1
    23eh261_da3-130.res
    created by SHELXL-2018/3 at 17:09:49 on 09-Jan-2024
REM Old TITL 23EH261_DA3-130_G1 in P-1
REM SHELXT solution in P-1: R1 0.236, Rweak 0.021, Alpha 0.081
REM <I/s> 0.000 for 0 systematic absences, Orientation as input
REM Formula found by SHELXT: C19 N3 Na
CELL 0.71073 9.749491 9.893991 11.38567 82.3294 87.2104 85.2986
ZERR 1 0.000363 0.000378 0.000471 0.0033 0.0032 0.0031
LATT 1
SFAC C H N Na
UNIT 38 72 6 2
DELU 0.001 0.001 C7 C10 C8 C9
DELU 0.001 0.001 C12A C11A N1 N2 C15 C16A C17A C18A N3A C19A
ISOR 0.01 0.01 C7A C7 C8A C8 C9A C9
ISOR 0.01 0.02 C18 C18A C17 N3A N3 C19A C19 C17A C16A C16 N2 C15 C14 C11A =
 C11 C13 N1 C12A C12
DELU 0.001 0.001 C11 C12 N1 C13 C14 N2 C15 C16 C17 N3 C18 C19
DELU 0.001 0.001 C8A C10 C7A C9A
SADI 0.002 N1A C11A N1 C11 N1 C12 N1A C12A

L.S. 10 0 0
PLAN  20
SIZE 0.18 0.25 0.33
TEMP -100
CONF
CONN 1 C18A
BOND
list 4
MORE -1
BOND $H
fmap 2 53
ACTA
REM <olex2.extras>
REM <HklSrc "%.\\23EH261_DA3-130.hkl">
REM </olex2.extras>

WGHT    0.145500    0.068800
FVAR       0.75415   0.66834   0.50201
NA1   4    0.618010    0.508341    0.400406    11.00000    0.04976    0.04331 =
         0.04285    0.00238   -0.00300   -0.00580
PART 1
N1    3    0.768987    0.720942    0.378538    31.00000    0.07681    0.04986 =
         0.08646    0.02019   -0.01548   -0.02836
PART 0
N2    3    0.700273    0.565837    0.173016    11.00000    0.08198    0.08305 =
         0.05386    0.00993    0.00976    0.00115
C5    1    0.258298    0.786538    0.230669    11.00000    0.04388    0.06349 =
         0.04048    0.00357   -0.00228    0.00079
C4    1    0.194982    0.695363    0.172003    11.00000    0.05415    0.06710 =
         0.04503    0.00465   -0.00740   -0.00535
AFIX  43
H4    2    0.140737    0.728744    0.105689    11.00000   -1.20000
AFIX   0
C1    1    0.357435    0.589772    0.372681    11.00000    0.05471    0.07142 =
         0.04762    0.01226   -0.00240    0.00125
C6    1    0.336684    0.729784    0.327927    11.00000    0.05536    0.06640 =
         0.04682    0.00104   -0.00876   -0.00817
AFIX  43
H6    2    0.380306    0.792037    0.367781    11.00000   -1.20000
AFIX   0
C3    1    0.210540    0.556089    0.209695    11.00000    0.06644    0.06598 =
         0.05112   -0.00657   -0.00127   -0.01407
AFIX  43
H3    2    0.166627    0.494501    0.169331    11.00000   -1.20000
AFIX   0
C2    1    0.289660    0.506439    0.305742    11.00000    0.06347    0.05837 =
         0.05321    0.00612    0.00583    0.00000
AFIX  43
H2    2    0.299177    0.410269    0.328285    11.00000   -1.20000
AFIX   0
C10   1    0.245531    0.941424    0.188406    11.00000    0.06278    0.06022 =
         0.07005    0.00352   -0.00594   -0.00663
PART 1
N3    3    0.689627    0.288565    0.308253    31.00000    0.08313    0.05810 =
         0.06923   -0.00933   -0.01365    0.00962
PART 0
C15   1    0.582606    0.622780    0.104536    11.00000    0.07532    0.09940 =
         0.05919   -0.00301    0.00154   -0.00918
AFIX 137
H15A  2    0.513167    0.555683    0.110843    11.00000   -1.50000
H15B  2    0.612188    0.645194    0.021196    11.00000   -1.50000
H15C  2    0.542988    0.705923    0.135315    11.00000   -1.50000
AFIX   0
C13   1    0.780534    0.763826    0.246919    11.00000    0.10328    0.08546 =
         0.09327    0.03969   -0.01074   -0.04088
PART 1
AFIX  23
H13A  2    0.693390    0.816692    0.223206    31.00000   -1.20000
H13B  2    0.854441    0.827583    0.231888    31.00000   -1.20000
AFIX  23
PART 2
H13C  2    0.853883    0.828400    0.235724   -31.00000   -1.20000
H13D  2    0.691586    0.816121    0.228217   -31.00000   -1.20000
AFIX   0
PART 0
C14   1    0.809079    0.656721    0.165312    11.00000    0.06847    0.13324 =
         0.07056    0.03122    0.00232   -0.01403
AFIX  23
H14A  2    0.819467    0.701823    0.082704    11.00000   -1.20000
H14B  2    0.896823    0.603170    0.186019    11.00000   -1.20000
AFIX   0
PART 1
C12   1    0.693086    0.817580    0.448259    31.00000    0.10206    0.06940 =
         0.11682   -0.00848   -0.03732   -0.00817
AFIX  33
H12A  2    0.603883    0.846593    0.413195    31.00000   -1.50000
H12B  2    0.678310    0.773624    0.529755    31.00000   -1.50000
H12C  2    0.745994    0.897546    0.448738    31.00000   -1.50000
AFIX   0
C11   1    0.900476    0.680505    0.433446    31.00000    0.07081    0.13162 =
         0.10566    0.03891   -0.00765   -0.01246
AFIX  33
H11A  2    0.953858    0.615275    0.388198    31.00000   -1.50000
H11B  2    0.951862    0.761477    0.434034    31.00000   -1.50000
H11C  2    0.884179    0.637555    0.515051    31.00000   -1.50000
AFIX   0
C19   1    0.818520    0.241719    0.362858    31.00000    0.07856    0.11140 =
         0.09344   -0.00677   -0.00725    0.03159
AFIX  33
H19A  2    0.803121    0.223572    0.449028    31.00000   -1.50000
H19B  2    0.855894    0.157554    0.332511    31.00000   -1.50000
H19C  2    0.884042    0.312232    0.344101    31.00000   -1.50000
AFIX   0
C16   1    0.787726    0.446737    0.138391    31.00000    0.10965    0.13010 =
         0.06134    0.00024    0.03261    0.03019
AFIX  23
H16A  2    0.876947    0.437646    0.177768    31.00000   -1.20000
H16B  2    0.805665    0.456922    0.051447    31.00000   -1.20000
AFIX   0
C18   1    0.588123    0.187662    0.345113    31.00000    0.12222    0.05724 =
         0.13531   -0.00679   -0.03536   -0.01548
AFIX  33
H18A  2    0.500436    0.219082    0.308226    31.00000   -1.50000
H18B  2    0.621760    0.099481    0.320076    31.00000   -1.50000
H18C  2    0.574516    0.177170    0.431605    31.00000   -1.50000
AFIX   0
C7    1    0.133413    0.979863    0.097431    21.00000    0.10863    0.07301 =
         0.12059    0.03787   -0.04790   -0.00283
AFIX  33
H7A   2    0.045350    0.949436    0.131981    21.00000   -1.50000
H7B   2    0.124947    1.079316    0.075532    21.00000   -1.50000
H7C   2    0.158255    0.935415    0.026612    21.00000   -1.50000
AFIX   0
C8    1    0.379619    0.986151    0.138600    21.00000    0.07875    0.06800 =
         0.16739    0.03036    0.01528   -0.01619
AFIX  33
H8A   2    0.449908    0.960747    0.197917    21.00000   -1.50000
H8B   2    0.405606    0.941739    0.067960    21.00000   -1.50000
H8C   2    0.372299    1.085640    0.116880    21.00000   -1.50000
AFIX   0
C9    1    0.192985    1.015781    0.297294    21.00000    0.18736    0.06669 =
         0.10042   -0.01105    0.01465    0.02462
AFIX  33
H9A   2    0.104089    0.983151    0.327418    21.00000   -1.50000
H9B   2    0.259947    0.995967    0.359940    21.00000   -1.50000
H9C   2    0.182092    1.114680    0.272552    21.00000   -1.50000
AFIX   0
C17   1    0.703360    0.317835    0.180319    31.00000    0.15694    0.08796 =
         0.06627   -0.02973   -0.01418    0.02422
AFIX  23
H17A  2    0.610477    0.334143    0.147334    31.00000   -1.20000
H17B  2    0.750156    0.237125    0.148343    31.00000   -1.20000
AFIX   0
PART 2
C8A   1    0.283054    0.965860    0.044984   -21.00000    0.14018    0.07906 =
         0.07016    0.01704   -0.00035   -0.01385
AFIX  33
H8AA  2    0.373523    0.919806    0.028770   -21.00000   -1.50000
H8AB  2    0.213085    0.928236    0.002446   -21.00000   -1.50000
H8AC  2    0.284892    1.064085    0.018351   -21.00000   -1.50000
AFIX   0
C7A   1    0.117593    1.005973    0.213153   -21.00000    0.08380    0.07888 =
         0.15789    0.00955    0.02454    0.01051
AFIX  33
H7AA  2    0.117506    1.103692    0.183735   -21.00000   -1.50000
H7AB  2    0.046490    0.965573    0.174140   -21.00000   -1.50000
H7AC  2    0.098446    0.994229    0.299056   -21.00000   -1.50000
AFIX   0
C9A   1    0.365209    1.016802    0.231522   -21.00000    0.11159    0.06900 =
         0.12339   -0.00275   -0.03136   -0.03064
AFIX  33
H9AA  2    0.453835    0.968725    0.212738   -21.00000   -1.50000
H9AB  2    0.362179    1.110934    0.191370   -21.00000   -1.50000
H9AC  2    0.354470    1.017896    0.317427   -21.00000   -1.50000
AFIX   0
C16A  1    0.725382    0.426620    0.120909   -31.00000    0.10684    0.10436 =
         0.06475   -0.01504    0.01576    0.00449
AFIX  23
H16C  2    0.635961    0.388468    0.113291   -31.00000   -1.20000
H16D  2    0.770194    0.442348    0.040870   -31.00000   -1.20000
AFIX   0
C17A  1    0.809823    0.332083    0.195318   -31.00000    0.10443    0.07859 =
         0.07809   -0.02264    0.01318    0.00115
AFIX  23
H17C  2    0.899279    0.370833    0.201373   -31.00000   -1.20000
H17D  2    0.828081    0.247225    0.158033   -31.00000   -1.20000
AFIX   0
N3A   3    0.751158    0.297731    0.313040   -31.00000    0.06297    0.06148 =
         0.07164   -0.02259   -0.00378    0.00101
C19A  1    0.851748    0.213690    0.391856   -31.00000    0.09037    0.06250 =
         0.10441   -0.00798   -0.01119    0.01714
AFIX  33
H19D  2    0.933743    0.263816    0.395485   -31.00000   -1.50000
H19E  2    0.809679    0.194472    0.471662   -31.00000   -1.50000
H19F  2    0.878114    0.127395    0.360363   -31.00000   -1.50000
AFIX   0
C18A  1    0.635409    0.217886    0.312559   -31.00000    0.09853    0.06369 =
         0.14194    0.00386   -0.01873   -0.02497
AFIX  33
H18F  2    0.598185    0.196429    0.393824   -31.00000   -1.50000
H18D  2    0.564261    0.269779    0.263428   -31.00000   -1.50000
H18E  2    0.664469    0.132741    0.280094   -31.00000   -1.50000
AFIX   0
C12A  1    0.739657    0.810747    0.439844   -31.00000    0.11544    0.04778 =
         0.09620   -0.00021   -0.01639   -0.01464
AFIX  33
H12D  2    0.650384    0.855963    0.415612   -31.00000   -1.50000
H12E  2    0.734179    0.776201    0.524580   -31.00000   -1.50000
H12F  2    0.810422    0.876481    0.424996   -31.00000   -1.50000
AFIX   0
C11A  1    0.907791    0.628126    0.406358   -31.00000    0.06231    0.08149 =
         0.05794    0.00350   -0.01226   -0.01595
AFIX  33
H11D  2    0.930094    0.552145    0.359899   -31.00000   -1.50000
H11E  2    0.979330    0.693019    0.391355   -31.00000   -1.50000
H11F  2    0.903086    0.592739    0.490939   -31.00000   -1.50000
AFIX   0
N1A   3    0.775305    0.697202    0.371998   -31.00000    0.06510    0.04084 =
         0.07058    0.00767    0.00031   -0.00844
HKLF 4


REM  23eh261_da3-130_a.res in P-1
REM wR2 = 0.2494, GooF = S = 1.044, Restrained GooF = 1.082 for all data
REM R1 = 0.0731 for 3818 Fo > 4sig(Fo) and 0.1175 for all 6605 data
REM 310 parameters refined using 203 restraints

END

WGHT      0.1455      0.0688

REM Highest difference peak  0.530,  deepest hole -0.217,  1-sigma level  0.052
Q1    1   0.7172  0.7586  0.1789  11.00000  0.05    0.53
Q2    1   0.7922  0.5338  0.1523  11.00000  0.05    0.38
Q3    1   0.6809  0.6386  0.1911  11.00000  0.05    0.36
Q4    1   0.2831  0.6018  0.3237  11.00000  0.05    0.29
Q5    1   0.8129  0.7184  0.4152  11.00000  0.05    0.28
Q6    1   0.7431  0.7448  0.3870  11.00000  0.05    0.27
Q7    1   0.6677  0.4430  0.3522  11.00000  0.05    0.25
Q8    1   0.1195  1.0156  0.1004  11.00000  0.05    0.25
Q9    1   0.6910  0.4363  0.3862  11.00000  0.05    0.24
Q10   1   0.3693  0.8577  0.3431  11.00000  0.05    0.24
Q11   1   0.4137  0.7403  0.4031  11.00000  0.05    0.24
Q12   1   0.5420  0.5806  0.4186  11.00000  0.05    0.22
Q13   1   0.7470  0.4447  0.0993  11.00000  0.05    0.22
Q14   1   0.8462  0.7619  0.2883  11.00000  0.05    0.22
Q15   1   0.1770  0.9738  0.1466  11.00000  0.05    0.22
Q16   1   0.5705  0.5771  0.4439  11.00000  0.05    0.21
Q17   1   0.4043  0.5929  0.4364  11.00000  0.05    0.21
Q18   1   0.2743  1.0206  0.2911  11.00000  0.05    0.21
Q19   1   0.7120  0.3575  0.3463  11.00000  0.05    0.20
Q20   1   0.2668  0.8664  0.2431  11.00000  0.05    0.20
;
_shelx_res_checksum                40942

#----------------------------------------------------------------------------#
#                   SHELX HKL FILE                                           #
#----------------------------------------------------------------------------#

_shelx_hkl_file
;
   0   0   2 3445.73  153.05
   0   0  -2 3439.54  153.05
   0   0   2 3468.40  153.06
   0   0  -2 3591.41  153.06
   0   0  -2 3306.31  153.03
   0   0   2 3364.26  153.06
   0   0  -2 3361.53  153.06
   0   0   3   89.42    4.02
   0   0  -3   89.70    4.02
   0   0  -3   89.23    4.03
   0   0   3   86.86    4.03
   0   0  -3   87.75    3.99
   0   0   3   87.56    4.03
   0   0  -3   85.44    4.03
   0   0   4 1452.13   63.86
   0   0  -4 1426.26   63.87
   0   0   4 1457.37   63.81
   0   0  -4 1334.42   63.87
   0   0  -4 1401.54   63.83
   0   0   5  454.47   21.39
   0   0  -5  463.94   21.39
   0   0   5  483.63   21.31
   0   0   5  495.43   21.38
   0   0  -5  463.17   21.37
   0   0  -5  477.35   21.34
   0   0   5  460.89   21.39
   0   0  -5  477.51   21.39
   0   0   6   31.41    1.46
   0   0  -6   31.16    1.60
   0   0   6   34.24    1.60
   0   0  -6   29.60    1.51
   0   0   6   31.13    1.61
   0   0   6   30.68    1.60
   0   0  -6   30.14    1.58
   0   0   7    0.14    0.50
   0   0   7    0.21    0.21
   0   0   7    0.29    0.43
   0   0  -7    0.06    0.30
   0   0   7    0.66    0.48
   0   0  -7   -0.11    0.40
   0   0  -7   -0.20    0.46
   0   0  -8   14.62    0.83
   0   0   8   14.10    0.72
   0   0  -8   12.94    0.96
   0   0   8   15.63    0.98
   0   0   8   14.71    1.02
   0   0  -8   15.08    0.97
   0   0   8   13.64    1.01
   0   0  -9   17.17    0.90
   0   0   9   15.64    1.10
   0   0   9   13.89    0.74
   0   0  -9   12.44    0.92
   0   0   9   16.39    1.05
   0   0  -9   15.02    1.07
   0   0  -9   17.47    1.06
   0   0   9   13.46    1.09
   0   0 -10   41.86    1.96
   0   0 -10   38.75    2.11
   0   0  10   45.44    2.11
   0   0  10   40.55    2.18
   0   0 -10   40.14    2.11
   0   0  10   37.16    2.12
   0   0 -11    5.43    0.61
   0   0  11    5.41    1.03
   0   0 -11    4.14    0.64
   0   0  11    3.97    0.79
   0   0 -11    3.53    0.86
   0   0 -11    4.34    0.83
   0   0  11    4.00    0.92
   0   0  12    0.27    0.89
   0   0  12    1.57    1.05
   0   0 -12    1.84    0.86
   0   0 -12    0.67    0.56
   0   0  13    3.34    1.08
   0   0  13    4.49    1.25
   0   0 -13    4.43    1.02
   0   0 -13    1.95    0.63
   0   0  14    9.24    1.55
   0   0  14   12.79    1.42
   0   0 -14    9.79    1.34
   0   0  15   -0.89    1.47
   0   0  15   -0.44    1.28
   0   0 -15    0.56    1.21
   0   0  16   -1.02    1.61
   0   0  16   -1.09    1.39
   0   0 -16    2.81    1.33
   0  -1  15    1.35    1.55
   0  -1  15    0.86    1.26
   0   1 -15   -0.30    1.38
   0  -1  14    0.85    1.43
   0  -1  14    0.39    1.14
   0   1 -14    2.09    1.17
   0  -1  13    7.61    1.42
   0  -1  13    8.76    1.22
   0   1 -13    8.22    1.27
   0  -1  12    1.01    0.90
   0   1 -12    0.52    0.52
   0  -1  12   -0.72    1.12
   0   1 -12   -0.49    0.92
   0  -1  11   15.28    0.83
   0  -1  11   12.16    1.24
   0   1 -11   14.82    0.98
   0   1 -11   16.14    1.30
   0  -1  11   18.75    1.21
   0  -1  11   17.65    1.43
   0   1 -10   21.49    1.35
   0  -1  10   23.68    1.58
   0   1 -10   28.65    1.41
   0  -1  10   26.59    1.52
   0   1 -10   24.88    1.59
   0   1 -10   29.27    1.59
   0  -1  10   24.14    1.65
   0   1  -9   16.88    1.10
   0   1  -9   21.66    1.13
   0  -1   9   20.64    1.26
   0   1  -9   20.87    1.31
   0   1  -9   21.21    1.28
   0  -1   9   18.66    1.36
   0  -1   9   19.70    1.31
   0   1  -8    0.83    0.42
   0  -1   8    0.78    0.58
   0   1  -8    0.55    0.42
   0  -1   8    0.08    0.52
   0   1  -8    0.43    0.51
   0  -1   8    0.07    0.64
   0   1  -8    2.13    0.67
   0  -1   7    0.38    0.54
   0   1  -7   -0.19    0.44
   0   1  -7    0.15    0.36
   0   1  -7    0.45    0.51
   0  -1   7    0.33    0.29
   0  -1   7    0.22    0.52
   0  -1   7    0.27    0.45
   0   1  -6  105.88    4.71
   0  -1   6  105.94    4.74
   0   1  -6   97.38    4.76
   0  -1   6  101.78    4.79
   0   1  -6   99.06    4.77
   0  -1   6  101.20    4.76
   0  -1   5  318.34   14.13
   0   1  -5  337.35   14.09
   0  -1   5  294.40   14.06
   0   1  -5  312.82   14.13
   0  -1   5  320.58   14.11
   0   1  -5  320.13   14.15
   0  -1   5  314.82   14.15
   0   1  -5  298.65   14.08
   0   1  -5  311.04   14.02
   0  -1   4 2383.30  104.83
   0   1  -4 2546.49  104.85
   0  -1   4 2427.46  104.86
   0  -1   4 2397.58  104.79
   0   1  -4 2322.38  104.83
   0   1  -4 2359.28  104.88
   0   1  -4 2170.78  104.79
   0   1  -3   44.70    2.13
   0  -1   3   47.18    2.12
   0   1  -3   42.63    2.05
   0   1  -3   43.36    2.08
   0   1  -3   43.49    2.12
   0  -1   3   48.01    2.09
   0   1  -3   49.09    2.10
   0  -1   2   39.97    1.78
   0   1  -2   38.06    1.76
   0  -1   2   41.03    1.74
   0   1  -2   36.91    1.80
   0   1  -2   38.79    1.73
   0  -1   2   36.98    1.73
   0   1  -2   33.59    1.71
   0  -1   2   37.60    1.77
   0   1  -2   37.52    1.78
   0  -1   1  529.61   25.45
   0   1  -1  581.56   25.47
   0  -1   1  536.16   25.44
   0   1  -1  553.37   25.45
   0  -1   1  542.66   25.45
   0   1  -1  539.65   25.45
   0   1  -1  600.66   25.44
   0  -1   1  635.67   25.44
   0   1   0 1183.77   53.69
   0  -1   0 1253.34   53.69
   0  -1   0 1131.42   53.70
   0  -1  -1 2211.67   98.67
   0   1   1 2185.26   98.67
   0   1   2  164.38    7.74
   0  -1  -2  176.71    7.75
   0   1   2  169.90    7.74
   0  -1  -2  182.55    7.77
   0   1   2  170.32    7.77
   0  -1  -2  175.27    7.77
   0   1   3  205.55    9.36
   0   1   3  204.48    9.38
   0  -1  -3  213.85    9.39
   0   1   3  211.07    9.41
   0  -1  -3  205.81    9.41
   0   1   3  207.57    9.41
   0  -1  -3  212.18    9.40
   0   1   4   20.12    0.94
   0   1   4   20.02    1.02
   0  -1  -4   19.45    1.02
   0  -1  -4   20.85    1.05
   0   1   4   22.27    1.06
   0  -1  -5   81.06    3.67
   0   1   5   81.27    3.79
   0  -1  -5   80.92    3.79
   0   1   5   82.67    3.78
   0  -1  -5   83.97    3.78
   0  -1  -5   78.69    3.77
   0   1   6   45.66    2.31
   0  -1  -6   44.91    2.29
   0   1   6   46.23    2.30
   0  -1  -6   44.56    2.28
   0   1   6   44.39    2.27
   0  -1  -7   65.99    3.06
   0   1   7   64.79    3.04
   0   1   7   66.82    3.08
   0   1   7   67.16    3.06
   0  -1  -7   63.22    3.05
   0  -1  -7   58.41    2.96
   0  -1  -7   65.10    3.07
   0   1   8    5.14    0.61
   0  -1  -8    5.58    0.65
   0  -1  -8    5.03    0.49
   0   1   8    5.46    0.66
   0  -1  -8    4.47    0.57
   0  -1  -8    5.90    0.68
   0   1   8    5.46    0.69
   0  -1  -9   44.01    2.35
   0  -1  -9   47.01    2.20
   0   1   9   43.19    2.35
   0   1   9   44.10    2.33
   0  -1  -9   44.48    2.31
   0   1   9   47.16    2.33
   0  -1  -9   45.25    2.31
   0  -1 -10   42.34    2.05
   0  -1 -10   39.72    2.20
   0   1  10   43.87    2.21
   0  -1 -10   39.43    2.19
   0   1  10   39.94    2.24
   0   1  10   42.74    2.28
   0  -1 -11   -0.19    0.71
   0   1  11    0.83    0.84
   0  -1 -11    1.11    0.75
   0   1  11   -0.52    0.86
   0  -1 -11    0.27    0.47
   0  -1 -12    0.15    0.50
   0   1  12    0.29    0.94
   0   1  12    0.17    0.88
   0  -1 -12    0.50    0.62
   0  -1 -12   -0.43    0.83
   0   1  13   -0.05    1.12
   0   1  13   -0.06    1.01
   0  -1 -13    1.15    0.69
   0  -1 -13    0.27    0.92
   0  -1 -14    7.77    1.24
   0   1  14    8.81    1.41
   0   1  14    4.47    1.21
   0  -1 -15    0.54    1.17
   0   1  15   -0.99    1.38
   0   1  15   -0.29    1.25
   0  -1 -16   -0.07    1.32
   0   1  16    0.13    1.52
   0   1  16   -0.08    1.27
   0   2 -15    2.06    1.40
   0  -2  15    0.41    1.63
   0  -2  15    2.86    1.35
   0   2 -14    1.75    1.25
   0  -2  14    0.53    1.49
   0  -2  14    1.51    1.18
   0   2 -13    0.67    1.14
   0  -2  13    0.43    1.31
   0  -2  13    0.48    1.06
   0   2 -12    1.76    1.06
   0  -2  12    1.47    0.92
   0  -2  12    1.71    1.17
   0  -2  11    2.41    0.88
   0  -2  11   -0.24    1.08
   0   2 -11    1.54    0.95
   0  -2  11    1.53    0.46
   0   2 -11    1.16    0.49
   0  -2  10    9.38    0.90
   0   2 -10    8.76    1.06
   0  -2  10    9.98    0.70
   0  -2  10    8.61    1.15
   0  -2  10   11.09    1.04
   0   2 -10    7.49    0.69
   0   2  -9   33.07    1.82
   0   2  -9   41.09    2.30
   0  -2   9   40.16    1.97
   0   2  -9   34.53    2.04
   0  -2   9   33.89    2.00
   0  -2   9   39.86    1.84
   0   2  -9   37.97    2.02
   0  -2   9   33.62    2.09
   0   2  -8    6.45    0.79
   0   2  -8    4.48    0.99
   0   2  -8    4.39    0.50
   0  -2   8    4.48    0.64
   0  -2   8    6.01    0.86
   0   2  -8    5.57    0.71
   0  -2   8    4.37    0.72
   0  -2   7    6.52    0.75
   0  -2   7    7.31    0.82
   0   2  -7    7.66    0.69
   0   2  -7    7.49    0.42
   0  -2   7    7.74    0.66
   0   2  -7    8.46    0.98
   0  -2   7    7.50    0.41
   0   2  -7    6.85    0.75
   0  -2   6    1.58    0.43
   0  -2   6    0.88    0.48
   0   2  -6    1.08    0.56
   0   2  -6    0.74    0.20
   0  -2   6    0.63    0.53
   0   2  -6    1.37    0.46
   0  -2   6    1.15    0.20
   0   2  -6    0.93    0.67
   0  -2   5   54.18    2.40
   0   2  -5   53.87    2.45
   0   2  -5   46.84    2.39
   0  -2   5   53.93    2.51
   0   2  -5   50.82    2.56
   0   2  -5   55.22    2.56
   0  -2   5   53.35    2.56
   0   2  -5   57.02    2.65
   0   2  -4  169.08    7.60
   0  -2   4  175.74    7.50
   0   2  -4  160.37    7.48
   0   2  -4  178.06    7.62
   0   2  -4  151.18    7.45
   0  -2   4  162.74    7.52
   0   2  -4  163.55    7.55
   0  -2   4  183.00    7.57
   0  -2   4  166.97    7.49
   0  -2   3    8.71    0.53
   0  -2   3    7.17    0.48
   0   2  -3    7.35    0.45
   0   2  -3    9.23    0.69
   0   2  -3    8.46    0.56
   0   2  -3    7.35    0.66
   0  -2   3    8.40    0.59
   0  -2   2    1.26    0.27
   0   2  -2    2.14    0.48
   0   2  -2    1.27    0.25
   0   2  -2    1.46    0.40
   0   2  -2    1.37    0.45
   0  -2   2    1.19    0.40
   0   2  -2    1.37    0.32
   0   2  -2    1.86    0.49
   0  -2   2    1.85    0.46
   0   2  -1 2366.56  100.25
   0  -2   1 2203.70  100.23
   0   2  -1 2145.40  100.17
   0   2  -1 2452.45  100.19
   0  -2   1 2451.55  100.19
   0   2  -1 2152.38  100.19
   0   2  -1 2157.82  100.20
   0  -2   1 2309.59  100.20
   0   2  -1 2075.20  100.19
   0  -2   1 2090.09  100.19
   0   2   0   10.71    0.65
   0  -2   0   10.41    0.64
   0   2   0   10.98    0.62
   0  -2   0   12.37    0.62
   0   2   0   10.31    0.59
   0  -2   0   10.08    0.60
   0  -2   0   11.01    0.66
   0   2   0   10.21    0.63
   0   2   0   11.16    0.60
   0  -2   0   10.70    0.72
   0   2   1   61.09    3.03
   0  -2  -1   64.43    3.03
   0  -2  -1   66.54    3.04
   0   2   1   66.80    3.04
   0  -2  -1   66.90    3.04
   0   2   1   67.88    2.99
   0  -2  -2  229.44   10.08
   0  -2  -2  227.50   10.05
   0   2   2  217.46   10.05
   0   2   2  218.18   10.03
   0  -2  -3  637.39   28.55
   0   2   3  643.05   28.49
   0   2   3  618.47   28.52
   0  -2  -4   26.71    1.36
   0   2   4   27.29    1.28
   0   2   4   26.61    1.28
   0  -2  -5  248.61   11.79
   0  -2  -5  273.55   11.90
   0   2   5  273.15   11.90
   0  -2  -5  268.73   11.86
   0   2   5  265.01   11.84
   0  -2  -5  284.19   11.90
   0   2   5  266.26   11.81
   0   2   6  124.50    5.78
   0  -2  -6  120.85    5.77
   0  -2  -6  120.56    5.66
   0  -2  -6  120.49    5.74
   0  -2  -6  126.75    5.77
   0   2   6  132.22    5.66
   0  -2  -7   57.39    2.98
   0   2   7   59.80    3.00
   0  -2  -7   63.56    2.96
   0   2   7   58.48    2.93
   0   2   7   62.03    2.83
   0  -2  -7   65.20    2.84
   0  -2  -7   60.99    2.98
   0  -2  -8    2.50    0.21
   0   2   8    2.16    0.51
   0  -2  -8    2.72    0.51
   0  -2  -8    1.61    0.56
   0   2   8    2.57    0.61
   0  -2  -8    2.82    0.64
   0  -2  -9   21.00    1.24
   0   2   9   23.67    1.44
   0  -2  -9   22.75    1.38
   0   2   9   23.25    1.35
   0  -2  -9   23.95    1.36
   0  -2 -10   87.62    4.26
   0   2  10   92.13    4.33
   0  -2 -10   90.89    4.27
   0   2  10   88.99    4.25
   0  -2 -10   85.60    4.13
   0  -2 -11    5.32    0.63
   0   2  11    4.79    0.96
   0  -2 -11    6.91    0.89
   0   2  11    3.96    0.89
   0  -2 -12    6.02    0.66
   0   2  12    6.49    1.04
   0  -2 -12    7.19    0.95
   0   2  12    5.61    1.04
   0   2  13    1.10    0.96
   0  -2 -13    1.43    0.94
   0   2  13    1.43    1.07
   0  -2 -14   -1.17    1.02
   0   2  14    0.34    1.13
   0  -2 -14   -0.04    0.79
   0   2  14    0.88    1.18
   0   2  15    0.11    1.29
   0   2  15    0.88    1.21
   0  -2 -15    0.84    1.14
   0   2  16   -2.21    1.34
   0  -2 -16    0.07    1.25
   0  -3  15    0.78    1.76
   0  -3  15   -0.29    1.29
   0   3 -15    1.55    1.50
   0  -3  14    1.31    1.66
   0  -3  14    0.13    1.18
   0   3 -14    0.48    1.35
   0  -3  13   -0.61    1.43
   0  -3  13   -1.11    1.09
   0   3 -13    1.62    1.28
   0  -3  12   -1.07    1.31
   0   3 -12   -0.67    1.10
   0  -3  12   -0.28    0.99
   0  -3  11    2.15    1.16
   0  -3  11    2.82    0.56
   0   3 -11    3.05    1.05
   0  -3  11    2.23    0.89
   0  -3  10    0.93    0.81
   0  -3  10    1.40    0.71
   0   3 -10    1.71    0.95
   0  -3  10    1.71    0.55
   0  -3  10    1.12    1.06
   0  -3   9   11.52    1.22
   0  -3   9   12.69    1.07
   0   3  -9   13.07    1.17
   0  -3   9   13.94    0.95
   0   3  -9   14.38    1.43
   0  -3   9   10.01    0.54
   0  -3   8   27.27    1.67
   0   3  -8   30.02    1.37
   0   3  -8   29.65    1.92
   0  -3   8   28.71    1.35
   0  -3   8   26.17    1.56
   0   3  -8   25.11    1.71
   0   3  -8   29.33    1.85
   0  -3   8   27.00    1.47
   0   3  -8   28.23    1.63
   0  -3   8   26.67    1.74
   0   3  -7   31.24    1.88
   0  -3   7   30.12    1.44
   0  -3   7   30.76    1.62
   0   3  -7   27.98    1.72
   0   3  -7   29.06    1.84
   0  -3   7   30.94    1.55
   0   3  -7   29.55    1.66
   0  -3   7   29.85    1.74
   0   3  -6   42.26    2.27
   0   3  -6   40.19    2.25
   0  -3   6   43.04    2.18
   0   3  -6   43.29    2.13
   0  -3   6   40.70    2.02
   0   3  -6   40.53    2.17
   0  -3   6   41.46    2.08
   0  -3   6   41.16    1.95
   0   3  -5   -0.12    0.62
   0  -3   5    0.25    0.36
   0   3  -5    0.03    0.57
   0  -3   5    1.42    0.50
   0   3  -5    0.62    0.42
   0  -3   5    1.34    0.53
   0   3  -5    1.39    0.72
   0   3  -4   -0.21    0.82
   0   3  -4    1.18    0.55
   0  -3   4    0.84    0.35
   0   3  -4    1.38    0.66
   0  -3   4    1.53    0.58
   0   3  -4    1.16    0.45
   0  -3   4    1.14    0.61
   0   3  -4    0.15    0.65
   0   3  -3  333.25   15.09
   0  -3   3  325.65   15.09
   0   3  -3  343.09   15.15
   0  -3   3  319.61   15.01
   0   3  -3  337.25   15.12
   0   3  -3  330.05   15.06
   0  -3   3  352.21   15.08
   0  -3   2   54.89    2.65
   0   3  -2   50.71    2.54
   0   3  -2   60.42    2.70
   0   3  -2   60.44    2.58
   0  -3   2   50.58    2.57
   0   3  -2   52.00    2.61
   0   3  -1  289.64   12.11
   0  -3   1  245.27   12.12
   0   3  -1  274.94   12.14
   0  -3   1  263.15   12.12
   0   3  -1  264.68   12.08
   0   3  -1  269.82   12.19
   0   3   0  149.98    6.48
   0  -3   0  145.51    6.52
   0   3   0  145.48    6.52
   0  -3   0  148.02    6.51
   0   3   0  138.86    6.50
   0  -3   0  160.44    6.50
   0  -3   0  124.06    6.47
   0   3   0  137.26    6.47
   0  -3   0  149.33    6.52
   0  -3   0  137.01    6.55
   0   3   1 1297.08   58.16
   0  -3  -1 1296.54   58.21
   0  -3  -1 1279.01   58.21
   0  -3  -1 1273.00   58.21
   0   3   1 1314.53   58.19
   0   3   1 1280.97   58.22
   0  -3  -1 1324.35   58.21
   0  -3  -2   60.90    2.85
   0  -3  -2   62.95    2.85
   0  -3  -2   61.10    2.88
   0   3   2   60.34    2.77
   0  -3  -3    0.74    0.47
   0  -3  -3    0.45    0.37
   0  -3  -4  115.50    5.04
   0   3   4  106.16    4.84
   0  -3  -4  106.55    4.94
   0   3   4  105.43    4.95
   0   3   5  196.08    8.92
   0  -3  -5  210.27    9.13
   0  -3  -5  204.38    9.02
   0   3   5  192.69    9.03
   0  -3  -5  191.75    9.01
   0  -3  -6  310.27   14.35
   0   3   6  314.24   14.25
   0  -3  -6  307.99   14.23
   0  -3  -6  320.55   14.23
   0  -3  -7    2.34    0.29
   0  -3  -7    2.02    0.21
   0  -3  -7    3.06    0.76
   0  -3  -7    2.69    0.54
   0  -3  -7    1.23    0.56
   0   3   7    3.17    0.56
   0   3   7    2.67    0.29
   0  -3  -8    4.92    0.66
   0  -3  -8    3.97    0.92
   0   3   8    4.62    0.35
   0  -3  -8    5.38    0.39
   0   3   8    4.65    0.70
   0  -3  -8    4.66    0.72
   0   3   8    4.29    0.54
   0   3   9   18.39    1.26
   0   3   9   17.04    0.89
   0  -3  -9   20.84    0.93
   0   3   9   16.55    1.10
   0  -3  -9   17.49    1.21
   0  -3  -9   19.48    1.44
   0  -3  -9   17.46    1.20
   0   3  10   23.40    1.43
   0  -3 -10   22.36    1.35
   0  -3 -10   20.10    0.99
   0   3  10   23.48    1.32
   0   3  11   45.29    2.37
   0   3  11   48.76    2.50
   0  -3 -11   44.56    2.26
   0  -3 -11   43.77    2.43
   0  -3 -12    2.19    0.83
   0   3  12    3.89    0.93
   0   3  12    3.44    0.90
   0  -3 -12    1.55    0.60
   0   3  13    3.36    1.01
   0   3  13    1.89    0.97
   0  -3 -13    0.37    0.94
   0   3  14   -0.76    1.15
   0   3  14   -0.62    1.12
   0  -3 -14   -0.41    1.01
   0   3  15    1.21    1.26
   0  -3 -15   -0.06    1.12
   0   3  16    1.15    1.38
   0  -3 -16   -1.26    1.23
   0   4 -14   -1.74    1.48
   0  -4  14   -1.14    1.81
   0  -4  14   -2.31    1.31
   0   4 -14    1.34    1.29
   0   4 -14    0.45    1.54
   0  -4  13    2.64    1.66
   0  -4  13   -1.43    1.20
   0   4 -13   -0.90    1.36
   0   4 -13    1.34    1.42
   0  -4  12   -0.85    1.36
   0  -4  12   -1.48    1.02
   0   4 -12    0.83    1.22
   0  -4  11    9.65    1.46
   0   4 -11    9.74    1.36
   0  -4  11    9.23    1.18
   0  -4  11   10.39    0.89
   0   4 -10   14.78    1.42
   0  -4  10   16.81    1.53
   0  -4  10   15.34    1.24
   0  -4  10   12.57    0.98
   0  -4   9    3.71    0.64
   0  -4   9    3.54    0.76
   0  -4   9    3.86    0.39
   0  -4   9    4.63    0.91
   0   4  -9    4.36    1.06
   0  -4   9    4.64    1.13
   0  -4   8    5.38    0.65
   0  -4   8    5.56    0.48
   0   4  -8    6.64    1.26
   0  -4   8    5.85    1.04
   0   4  -8    5.07    1.03
   0  -4   8    5.67    0.82
   0  -4   7    1.08    0.48
   0   4  -7    0.77    0.95
   0   4  -7    3.06    1.07
   0  -4   7    1.59    0.81
   0   4  -7    0.55    0.63
   0   4  -7    0.73    0.75
   0   4  -7    1.05    0.35
   0  -4   7    1.27    0.37
   0   4  -7    0.54    0.82
   0  -4   7    1.15    0.65
   0   4  -6    7.14    0.52
   0  -4   6    8.52    0.88
   0   4  -6    6.61    0.73
   0  -4   6    6.83    0.64
   0   4  -6    7.36    1.00
   0  -4   6    8.19    0.66
   0  -4   6    6.99    0.54
   0  -4   6    6.14    0.74
   0   4  -6    5.55    0.90
   0   4  -6    6.36    0.83
   0   4  -6    7.40    1.02
   0  -4   5  101.79    4.83
   0  -4   5  110.25    4.88
   0   4  -5  110.11    5.06
   0   4  -5  100.68    4.80
   0   4  -5  103.96    5.06
   0  -4   5  104.31    4.96
   0   4  -5  108.19    4.93
   0  -4   5  105.97    4.93
   0   4  -5  100.34    4.96
   0   4  -4   43.70    2.27
   0  -4   4   48.55    2.26
   0   4  -4   44.35    2.16
   0  -4   4   42.97    2.21
   0   4  -4   38.59    2.19
   0   4  -4   41.39    2.18
   0   4  -4   43.10    2.08
   0   4  -4   46.79    2.36
   0  -4   4   42.08    2.09
   0  -4   3    2.06    0.43
   0   4  -3    2.04    0.54
   0   4  -3    2.00    0.39
   0  -4   3    4.29    0.78
   0   4  -3    3.99    0.69
   0  -4   3    1.72    0.61
   0   4  -3    1.62    0.47
   0  -4   3    1.60    0.76
   0   4  -3    1.51    0.57
   0   4  -2  387.81   17.66
   0  -4   2  408.29   17.67
   0  -4   2  360.38   17.72
   0   4  -2  416.28   17.65
   0   4  -2  400.34   17.70
   0   4  -2  429.59   17.72
   0  -4   2  389.35   17.69
   0  -4   2  373.72   17.67
   0   4  -2  376.09   17.69
   0   4  -2  368.48   17.62
   0  -4   2  382.64   17.75
   0   4  -2  405.87   17.78
   0  -4   1   43.43    2.05
   0  -4   1   43.97    2.12
   0   4  -1   44.06    2.07
   0   4  -1   36.89    2.01
   0  -4   1   45.04    2.12
   0   4  -1   45.58    2.15
   0   4  -1   40.39    2.10
   0   4  -1   44.69    2.07
   0   4   0 1303.32   54.66
   0  -4   0 1271.55   54.68
   0  -4   0 1254.92   54.67
   0   4   0 1168.60   54.62
   0  -4   0 1153.73   54.63
   0   4   0 1179.73   54.65
   0  -4   0 1192.11   54.66
   0   4   0 1234.57   54.62
   0  -4   0 1241.76   54.68
   0  -4  -1  325.22   14.02
   0  -4  -1  303.93   14.01
   0   4   1  315.41   13.99
   0  -4  -1  292.63   14.01
   0  -4  -1  309.07   14.02
   0   4   1  318.22   14.00
   0  -4  -1  297.07   14.02
   0   4   1  311.47   13.95
   0  -4  -2   80.57    3.87
   0  -4  -2   85.60    3.87
   0  -4  -2   86.25    3.86
   0   4   2   83.70    3.86
   0   4   2   80.78    3.75
   0   4   2   81.86    3.84
   0  -4  -3  631.25   28.23
   0   4   3  654.04   28.24
   0   4   3  618.02   28.11
   0  -4  -3  650.13   28.28
   0   4   3  630.00   28.21
   0  -4  -3  613.37   28.22
   0   4   4    4.89    0.47
   0   4   4    5.47    0.59
   0  -4  -4    4.37    0.56
   0  -4  -4    6.33    0.74
   0  -4  -5   40.83    1.89
   0   4   5   35.75    1.70
   0  -4  -5   37.02    1.99
   0   4   5   36.95    1.80
   0  -4  -5   37.36    1.86
   0   4   5   39.20    1.89
   0  -4  -6   16.16    0.99
   0   4   6   15.40    1.01
   0   4   6   15.95    0.80
   0  -4  -6   15.83    0.98
   0  -4  -6   16.11    1.17
   0   4   7    2.79    0.35
   0  -4  -7    2.97    0.79
   0  -4  -7    2.39    0.54
   0  -4  -7    2.22    0.62
   0   4   7    2.40    0.61
   0   4   8    0.63    0.64
   0  -4  -8    0.97    0.63
   0  -4  -8    0.33    0.82
   0  -4  -8    0.65    0.27
   0  -4  -8    0.69    0.57
   0  -4  -8    0.67    0.34
   0   4   9    1.65    0.75
   0   4   9    0.17    0.51
   0  -4  -9   -0.37    0.97
   0  -4  -9    0.84    0.35
   0  -4  -9    0.93    0.66
   0   4  10    3.65    0.67
   0  -4 -10    3.98    0.76
   0   4  10    5.22    0.91
   0  -4 -10    4.71    0.43
   0  -4 -11   32.63    1.53
   0   4  11   30.28    1.75
   0   4  11   36.17    2.02
   0  -4 -11   29.78    1.87
   0  -4 -12    2.59    0.84
   0   4  12    1.16    0.97
   0  -4 -13    6.07    1.04
   0   4  13    5.32    1.16
   0   4  13    4.83    0.96
   0   4  14    3.27    1.26
   0  -4 -14    2.17    1.07
   0   4  15    2.18    1.32
   0  -4 -15   -1.34    1.13
   0   4  16    0.86    1.37
   0  -4 -16    0.56    1.21
   0  -5  14    3.66    1.88
   0  -5  14    3.03    1.40
   0   5 -14    1.77    1.41
   0   5 -14   -0.11    1.50
   0  -5  13    2.92    1.71
   0   5 -13    0.43    1.43
   0  -5  13    2.25    1.23
   0   5 -13   -0.83    1.43
   0   5 -13    1.13    1.32
   0   5 -12    1.41    1.22
   0  -5  12    0.96    1.13
   0  -5  12    2.07    1.53
   0   5 -12   -1.33    1.33
   0   5 -12   -0.65    1.36
   0   5 -11    1.39    1.07
   0  -5  11   -0.18    1.06
   0  -5  11    1.86    1.32
   0   5 -11    1.73    1.17
   0   5 -11    1.51    1.20
   0   5 -10    8.86    1.32
   0  -5  10   11.36    1.49
   0  -5  10   10.78    1.20
   0   5 -10    7.25    1.26
   0  -5  10   10.87    0.89
   0   5 -10   10.12    1.30
   0  -5   9   32.15    1.68
   0  -5   9   30.65    1.78
   0   5  -9   27.26    1.97
   0   5  -9   32.66    1.55
   0  -5   9   27.58    2.03
   0  -5   9   31.13    1.53
   0   5  -8   30.80    1.58
   0  -5   8   28.92    2.02
   0  -5   8   33.50    1.81
   0   5  -8   29.53    1.96
   0   5  -8   33.62    2.18
   0  -5   8   31.09    1.68
   0   5  -8   26.55    1.92
   0  -5   8   32.07    1.58
   0  -5   7   21.64    1.27
   0   5  -7   23.23    1.71
   0   5  -7   20.23    1.15
   0  -5   7   19.02    1.52
   0  -5   7   22.90    1.39
   0   5  -7   19.80    1.45
   0   5  -7   19.62    1.68
   0  -5   7   20.44    1.26
   0   5  -7   18.28    1.44
   0  -5   7   23.00    1.17
   0  -5   6  109.26    4.99
   0   5  -6  103.75    5.24
   0  -5   6  111.18    5.02
   0   5  -6  100.59    4.93
   0   5  -6   98.90    5.12
   0  -5   6  101.26    5.13
   0   5  -6  103.82    5.08
   0   5  -6   97.78    5.12
   0   5  -6  114.50    5.26
   0  -5   6  120.72    5.12
   0  -5   6  110.77    4.95
   0   5  -5   27.19    1.56
   0  -5   5   28.59    1.66
   0  -5   5   29.50    1.67
   0  -5   5   26.24    1.46
   0   5  -5   30.84    1.76
   0   5  -5   27.67    1.60
   0   5  -5   25.62    1.43
   0  -5   5   29.20    1.53
   0   5  -5   30.67    1.84
   0   5  -5   26.14    1.63
   0   5  -5   29.06    1.66
   0   5  -4   97.02    4.86
   0  -5   4   96.37    4.72
   0   5  -4  108.22    4.87
   0   5  -4  106.02    4.85
   0   5  -4  111.91    5.01
   0   5  -4   98.73    4.78
   0  -5   4  100.60    4.82
   0   5  -4  100.91    4.72
   0  -5   4  102.50    4.88
   0   5  -3    0.35    0.48
   0   5  -3    0.25    0.70
   0  -5   3    1.23    0.68
   0   5  -3    0.94    0.56
   0   5  -3    1.21    0.37
   0   5  -3    0.94    0.46
   0   5  -3    0.79    0.58
   0   5  -3    1.43    0.45
   0  -5   3    1.18    0.59
   0  -5   3    1.01    0.66
   0   5  -2   16.53    1.03
   0   5  -2   17.03    1.04
   0  -5   2   15.48    0.98
   0  -5   2   14.81    0.99
   0   5  -2   13.28    0.82
   0   5  -2   15.53    0.88
   0   5  -2   14.30    0.90
   0   5  -2   14.72    0.93
   0  -5   2   14.25    1.09
   0   5  -2   14.96    1.14
   0  -5   2   13.12    1.08
   0   5  -1   27.12    1.41
   0   5  -1   26.57    1.48
   0  -5   1   25.48    1.38
   0   5  -1   30.71    1.50
   0  -5   1   27.62    1.50
   0  -5   1   30.21    1.48
   0  -5   1   29.75    1.62
   0   5  -1   29.55    1.44
   0   5  -1   30.69    1.55
   0   5  -1   23.77    1.34
   0   5   0    0.53    0.52
   0  -5   0    0.59    0.51
   0   5   0    0.81    0.36
   0  -5   0    0.50    0.62
   0  -5   0    2.35    0.61
   0  -5   0    0.99    0.46
   0  -5   0    1.03    0.47
   0   5   0    0.36    0.46
   0   5   0    1.13    0.43
   0   5   0    0.71    0.35
   0  -5  -1  408.43   17.25
   0   5   1  382.20   17.25
   0  -5  -1  373.91   17.23
   0  -5  -1  359.36   17.21
   0   5   1  380.48   17.16
   0  -5  -1  368.12   17.24
   0   5   1  395.82   17.23
   0  -5  -2   10.88    0.82
   0   5   2   12.32    0.67
   0  -5  -2   12.79    0.84
   0   5   2   12.50    0.83
   0  -5  -2   13.31    0.88
   0   5   2   11.99    0.79
   0  -5  -3  180.45    8.38
   0   5   3  187.42    8.38
   0  -5  -3  192.90    8.38
   0   5   3  178.39    8.23
   0  -5  -3  186.85    8.42
   0   5   3  184.27    8.35
   0  -5  -4    1.30    0.65
   0   5   4    0.74    0.38
   0   5   4    1.31    0.47
   0  -5  -4    0.87    0.45
   0  -5  -4    0.82    0.45
   0  -5  -5   39.30    2.00
   0  -5  -5   32.96    1.83
   0   5   5   34.74    1.86
   0   5   5   37.13    1.80
   0  -5  -6   20.87    1.31
   0   5   6   21.27    1.30
   0  -5  -6   23.53    1.31
   0  -5  -6   22.93    1.46
   0   5   6   21.91    1.19
   0  -5  -7    1.56    0.83
   0  -5  -7    0.98    0.63
   0   5   7    1.94    0.60
   0  -5  -7    0.67    0.58
   0   5   7    1.01    0.28
   0   5   7    2.08    0.39
   0   5   8    9.47    0.62
   0   5   8   10.41    0.68
   0   5   8    9.51    0.93
   0  -5  -8    9.73    0.68
   0  -5  -8    8.75    1.15
   0  -5  -8    9.86    0.92
   0  -5  -8    9.88    0.88
   0   5   9    7.31    0.90
   0  -5  -9    6.33    0.51
   0   5   9    7.63    0.57
   0  -5  -9    8.26    0.61
   0  -5  -9    7.83    0.85
   0   5  10   20.90    1.42
   0  -5 -10   18.71    1.32
   0  -5 -10   20.21    1.07
   0   5  10   16.70    1.10
   0   5  10   19.71    1.04
   0  -5 -11    4.33    0.47
   0   5  11    4.53    0.67
   0   5  11    4.34    0.95
   0  -5 -11    3.73    0.83
   0   5  12    3.57    1.00
   0  -5 -12    4.02    0.90
   0   5  13   -0.75    1.06
   0  -5 -13    0.81    0.92
   0   5  14    0.45    1.14
   0  -5 -14    0.36    1.01
   0   5  15    0.89    1.23
   0  -5 -15    1.10    1.12
   0  -6  13    2.53    1.32
   0   6 -13    0.10    1.40
   0   6 -13    0.96    1.43
   0  -6  13   -0.38    1.78
   0  -6  12    0.14    1.22
   0   6 -12    0.59    1.21
   0  -6  12    1.11    0.85
   0   6 -12    0.10    1.26
   0  -6  12    1.79    1.66
   0   6 -11    3.07    1.23
   0  -6  11    1.75    1.52
   0  -6  11    3.11    1.17
   0   6 -11    2.90    1.22
   0   6 -10    1.67    1.07
   0  -6  10    1.70    0.71
   0   6 -10   -0.08    1.09
   0  -6  10    0.12    1.04
   0   6  -9   10.46    1.24
   0  -6   9    6.54    1.39
   0  -6   9   11.80    0.94
   0   6  -9    8.18    1.19
   0   6  -9    9.41    0.72
   0   6  -8    0.35    0.47
   0   6  -8   -0.34    0.88
   0   6  -8   -0.48    0.90
   0  -6   8    1.06    0.62
   0  -6   8    1.17    1.15
   0   6  -8    0.27    1.03
   0  -6   8    0.78    0.83
   0  -6   8    0.53    0.65
   0  -6   8    0.32    0.47
   0   6  -8   -0.15    1.24
   0  -6   7   43.32    2.12
   0   6  -7   40.44    2.40
   0  -6   7   41.73    2.48
   0   6  -7   36.95    2.38
   0  -6   7   47.90    2.37
   0  -6   7   43.33    2.19
   0   6  -7   42.53    2.12
   0   6  -7   39.58    2.33
   0   6  -7   40.43    2.54
   0  -6   7   41.52    2.23
   0   6  -6    0.06    1.06
   0   6  -6    0.06    0.73
   0  -6   6    0.46    0.64
   0   6  -6   -0.36    0.46
   0  -6   6   -0.79    0.96
   0   6  -6    1.27    1.07
   0   6  -6    0.81    0.81
   0  -6   6   -0.86    0.89
   0   6  -6    0.74    0.76
   0  -6   6    0.44    0.56
   0  -6   6    0.14    0.49
   0  -6   5    9.80    0.84
   0   6  -5    6.45    0.87
   0  -6   5    8.03    1.05
   0   6  -5    8.42    1.21
   0   6  -5    8.94    0.84
   0   6  -5    7.68    0.92
   0  -6   5    7.33    1.06
   0   6  -5    7.78    0.68
   0  -6   5    8.65    0.73
   0   6  -5    9.02    1.08
   0   6  -4   32.06    1.71
   0   6  -4   29.14    1.80
   0  -6   4   31.21    1.86
   0  -6   4   31.27    1.87
   0   6  -4   31.54    1.98
   0   6  -4   31.68    1.76
   0   6  -4   31.39    1.62
   0  -6   4   29.93    1.80
   0  -6   4   29.26    1.62
   0   6  -4   30.77    1.81
   0  -6   3    2.86    0.64
   0   6  -3    3.11    0.52
   0   6  -3    3.68    0.56
   0   6  -3    2.86    0.60
   0  -6   3    3.59    0.76
   0  -6   3    3.83    0.86
   0   6  -3    3.16    0.50
   0  -6   3    3.84    0.86
   0   6  -3    2.58    0.74
   0   6  -3    3.33    0.73
   0   6  -3    3.51    0.88
   0   6  -2   33.50    1.75
   0  -6   2   33.67    1.74
   0  -6   2   30.48    1.84
   0  -6   2   31.19    1.72
   0   6  -2   29.16    1.54
   0   6  -2   28.50    1.73
   0   6  -2   32.03    1.64
   0   6  -2   32.81    1.80
   0   6  -2   31.86    1.65
   0   6  -2   38.45    2.03
   0  -6   2   31.17    1.87
   0   6  -1   31.38    1.65
   0   6  -1   35.04    1.76
   0  -6   1   31.20    1.67
   0  -6   1   32.21    1.83
   0   6  -1   31.38    1.69
   0  -6   1   31.33    1.69
   0  -6   1   29.82    1.56
   0   6  -1   31.03    1.62
   0   6  -1   29.14    1.51
   0   6  -1   31.99    1.60
   0   6   0   60.40    2.87
   0  -6   0   65.61    2.96
   0   6   0   66.34    2.97
   0   6   0   61.59    2.90
   0  -6   0   62.21    3.00
   0  -6   0   63.07    2.98
   0  -6   0   62.86    3.10
   0  -6   0   54.70    2.89
   0  -6   0   61.10    3.00
   0   6   0   58.29    3.01
   0   6   1   46.58    2.16
   0  -6  -1   43.62    2.28
   0  -6  -1   47.73    2.27
   0   6   1   45.91    2.24
   0  -6  -1   42.24    2.23
   0  -6  -1   42.57    2.26
   0   6   1   44.01    2.29
   0  -6  -1   49.52    2.43
   0   6   2  110.40    4.81
   0  -6  -2  109.26    4.94
   0  -6  -2   95.68    4.91
   0   6   2  109.19    4.92
   0  -6  -2  101.75    4.93
   0  -6  -2   98.07    4.94
   0   6   3    0.94    0.43
   0   6   3    0.77    0.23
   0  -6  -3    0.80    0.48
   0   6   3    1.26    0.46
   0  -6  -3    0.37    0.48
   0  -6  -3    1.52    0.57
   0  -6  -3    0.25    0.62
   0  -6  -4    1.24    0.53
   0   6   4    1.13    0.44
   0   6   4    0.68    0.15
   0  -6  -4    0.37    0.65
   0   6   4    0.59    0.49
   0  -6  -4    0.81    0.55
   0  -6  -5   57.50    2.88
   0   6   5   56.22    2.90
   0  -6  -5   56.70    3.01
   0  -6  -5   58.03    2.88
   0   6   5   61.85    2.85
   0  -6  -6   44.04    2.40
   0   6   6   50.67    2.47
   0  -6  -6   49.53    2.60
   0  -6  -6   43.38    2.38
   0   6   6   51.43    2.38
   0  -6  -7   12.62    1.01
   0   6   7   12.81    1.06
   0  -6  -7   15.07    1.06
   0   6   7   13.58    0.89
   0  -6  -7   15.65    1.33
   0  -6  -8   14.02    0.92
   0   6   8   12.72    1.14
   0  -6  -8   14.82    1.43
   0  -6  -8   15.26    1.12
   0   6   8   14.70    0.92
   0   6   9    8.67    0.68
   0  -6  -9    8.20    0.69
   0   6   9    7.71    0.97
   0  -6  -9    8.94    0.93
   0  -6 -10   17.77    1.34
   0  -6 -10   19.80    1.11
   0   6  10   16.97    1.39
   0   6  10   18.63    1.07
   0   6  11    1.05    0.41
   0  -6 -11    1.48    0.82
   0   6  11    0.62    0.87
   0  -6 -11    1.22    0.47
   0   6  12    2.64    0.97
   0  -6 -12   -0.33    0.89
   0  -6 -13   -0.40    1.00
   0   6  13    1.69    1.06
   0  -6 -14    0.97    0.99
   0   6  14   -0.56    1.21
   0  -6 -15   -0.46    1.12
   0   6  15   -1.20    1.28
   0   7 -12    0.10    1.43
   0   7 -12   -0.30    1.35
   0  -7  12    2.18    1.39
   0  -7  12    0.29    1.78
   0   7 -11    5.37    1.35
   0   7 -11    3.64    1.39
   0  -7  11    5.06    1.32
   0  -7  11    0.90    1.73
   0  -7  10    1.25    1.46
   0   7 -10    0.72    1.15
   0   7 -10    0.34    1.17
   0  -7  10   -0.29    0.81
   0   7  -9    4.27    1.15
   0  -7   9    4.74    0.80
   0   7  -9    3.80    1.14
   0   7  -9    3.88    1.16
   0   7  -9    5.51    0.62
   0  -7   9    1.84    1.40
   0  -7   8    4.20    0.80
   0  -7   8    5.53    1.39
   0   7  -8    3.18    1.06
   0   7  -8    6.06    1.35
   0   7  -8    2.63    1.02
   0   7  -8    4.68    1.01
   0  -7   8    4.92    0.80
   0  -7   8    6.63    0.68
   0   7  -8    5.31    0.64
   0   7  -7   11.45    1.09
   0  -7   7   10.98    1.01
   0   7  -7   10.43    1.23
   0   7  -7   10.13    0.83
   0  -7   7   10.32    0.94
   0   7  -7    9.95    1.20
   0  -7   7   10.76    1.40
   0  -7   7   11.84    0.88
   0   7  -7   12.27    1.46
   0  -7   6   25.26    1.41
   0  -7   6   25.75    1.69
   0   7  -6   19.47    1.42
   0   7  -6   21.63    1.61
   0   7  -6   22.50    1.70
   0   7  -6   23.30    1.36
   0  -7   6   25.61    1.75
   0  -7   6   25.43    1.40
   0   7  -6   22.64    1.67
   0  -7   6   25.52    1.53
   0  -7   5   18.58    1.12
   0  -7   5   14.71    1.41
   0   7  -5   15.79    1.05
   0   7  -5   13.67    1.23
   0   7  -5   16.73    1.37
   0   7  -5   17.61    1.41
   0  -7   5   20.59    1.46
   0   7  -4    9.74    0.85
   0   7  -4   11.36    1.13
   0  -7   4   12.82    1.22
   0   7  -4   11.77    0.94
   0   7  -4   13.59    1.37
   0   7  -4   12.34    1.07
   0  -7   4   12.98    1.28
   0  -7   4   12.02    0.91
   0   7  -4   10.46    1.16
   0  -7   4   11.49    1.27
   0  -7   3   23.28    1.56
   0  -7   3   22.88    1.65
   0   7  -3   23.07    1.25
   0   7  -3   26.36    1.56
   0  -7   3   26.34    1.47
   0  -7   3   24.55    1.68
   0   7  -3   23.30    1.52
   0   7  -3   23.60    1.42
   0   7  -3   23.07    1.59
   0   7  -3   23.31    1.38
   0   7  -2   24.61    1.44
   0  -7   2   25.08    1.46
   0   7  -2   23.16    1.52
   0  -7   2   24.55    1.50
   0  -7   2   22.10    1.61
   0   7  -2   23.88    1.19
   0  -7   2   21.94    1.47
   0   7  -2   21.60    1.33
   0   7  -2   23.70    1.37
   0   7  -2   22.72    1.46
   0  -7   2   24.60    1.65
   0   7  -1    9.14    0.81
   0  -7   1    8.57    0.93
   0   7  -1    7.96    0.70
   0  -7   1    9.54    0.90
   0   7  -1    8.24    0.74
   0  -7   1   10.14    0.90
   0  -7   1    8.66    1.04
   0   7  -1    9.11    0.59
   0  -7   1    9.11    0.85
   0   7  -1    8.91    0.91
   0   7   0    1.17    0.41
   0   7   0    1.42    0.48
   0  -7   0    0.86    0.61
   0   7   0    1.62    0.64
   0  -7   0    1.12    0.61
   0  -7   0    2.56    0.58
   0  -7   0    0.11    0.78
   0  -7   0    0.94    0.57
   0   7   1   37.70    1.86
   0  -7  -1   35.17    2.02
   0   7   1   37.38    2.03
   0  -7  -1   35.56    2.01
   0  -7  -1   37.06    1.97
   0  -7  -1   37.35    2.16
   0  -7  -1   42.28    2.03
   0   7   1   40.49    1.98
   0  -7  -1   38.30    2.05
   0  -7  -2    4.41    0.73
   0  -7  -2    3.87    0.78
   0  -7  -2    6.15    0.71
   0  -7  -2    7.42    0.73
   0  -7  -2    5.81    0.81
   0   7   2    6.54    0.64
   0   7   2    5.09    0.45
   0  -7  -3    8.71    0.90
   0   7   3    7.86    0.75
   0  -7  -3    6.34    0.77
   0  -7  -3    9.31    0.92
   0  -7  -3    8.40    0.82
   0   7   3    8.77    0.52
   0  -7  -3    9.90    0.91
   0  -7  -4   31.16    1.69
   0   7   4   33.49    1.69
   0   7   4   32.55    1.66
   0  -7  -4   29.66    1.67
   0  -7  -4   33.62    1.79
   0   7   4   28.24    1.40
   0  -7  -4   32.29    1.80
   0  -7  -5   18.48    1.47
   0   7   5   16.33    1.19
   0  -7  -5   16.37    1.26
   0   7   6   58.72    2.94
   0  -7  -6   53.07    2.89
   0  -7  -6   58.55    3.10
   0   7   6   60.01    2.86
   0  -7  -7    1.03    1.03
   0  -7  -7    0.81    0.66
   0   7   7    1.84    0.71
   0   7   7    1.20    0.55
   0  -7  -7    1.19    0.73
   0  -7  -8   -0.29    0.71
   0  -7  -8    0.19    0.67
   0   7   8    0.05    0.74
   0   7   8   -0.36    0.52
   0  -7  -8    0.26    0.52
   0  -7  -9    2.89    0.84
   0  -7  -9    1.13    0.67
   0   7   9    1.94    0.54
   0  -7  -9    1.69    0.55
   0   7   9    2.43    0.83
   0  -7 -10    5.63    0.95
   0   7  10    7.73    0.67
   0  -7 -10    5.64    0.67
   0   7  10    5.54    0.98
   0  -7 -11    0.96    0.89
   0   7  11    2.20    0.50
   0  -7 -11    1.51    0.54
   0   7  11    0.47    0.90
   0  -7 -12    1.40    0.93
   0   7  12    1.08    1.03
   0  -7 -13    0.06    1.01
   0   7  13   -0.46    1.09
   0  -7 -14    0.45    1.09
   0   7  14    0.17    1.20
   0  -7 -15    0.20    1.14
   0   7  15    0.27    1.25
   0   8 -12    1.16    1.44
   0   8 -12    1.30    1.46
   0  -8  12    0.56    1.42
   0  -8  11    7.58    2.04
   0   8 -11    5.95    1.52
   0   8 -11    5.32    1.46
   0  -8  11    9.29    1.52
   0  -8  10   10.04    1.88
   0   8 -10    9.00    1.50
   0   8 -10    8.28    1.48
   0  -8  10   12.39    1.16
   0  -8   9    2.55    0.83
   0  -8   9    3.53    1.61
   0   8  -9    1.71    1.17
   0   8  -9    1.32    1.16
   0   8  -9    1.58    0.63
   0  -8   8    8.98    1.03
   0   8  -8    8.75    1.30
   0  -8   8    8.07    1.53
   0   8  -8    9.30    1.29
   0   8  -8    8.38    0.81
   0   8  -7    0.29    0.89
   0   8  -7    1.22    1.06
   0  -8   7    1.24    1.27
   0   8  -7    0.90    0.60
   0  -8   7    0.30    0.78
   0   8  -7    1.29    1.13
   0  -8   7    0.88    0.68
   0  -8   6   35.02    1.96
   0   8  -6   31.85    2.17
   0  -8   6   29.64    2.14
   0   8  -6   27.58    2.03
   0   8  -6   34.33    2.10
   0   8  -6   33.32    1.80
   0  -8   6   33.63    1.82
   0  -8   5    2.74    1.12
   0   8  -5    2.53    1.01
   0  -8   5    2.38    0.68
   0   8  -5    2.48    0.59
   0   8  -5    2.58    0.99
   0   8  -5    1.38    0.88
   0  -8   4    7.10    0.85
   0   8  -4   10.04    0.84
   0  -8   4   11.62    1.31
   0   8  -4    7.46    1.06
   0  -8   4    9.80    1.22
   0   8  -4    9.88    0.67
   0   8  -4   10.31    1.12
   0  -8   4    8.24    1.23
   0   8  -4    8.68    1.14
   0   8  -3    1.67    0.77
   0  -8   3    0.63    0.93
   0   8  -3    1.89    0.64
   0  -8   3    1.49    1.02
   0   8  -3    1.13    0.86
   0   8  -3    1.23    0.38
   0  -8   3    2.01    1.08
   0   8  -3    0.70    0.78
   0  -8   3    1.30    0.76
   0   8  -3    0.77    0.57
   0   8  -2    0.62    0.77
   0  -8   2    1.10    0.95
   0  -8   2    1.35    1.06
   0   8  -2    1.26    0.58
   0   8  -2    1.34    0.71
   0   8  -2    1.33    0.37
   0  -8   2    2.94    0.82
   0   8  -2    1.48    0.56
   0  -8   2    0.57    0.78
   0   8  -2    0.56    0.85
   0  -8   2    1.86    1.00
   0   8  -1    9.67    1.03
   0   8  -1    8.63    0.77
   0  -8   1    9.49    1.10
   0   8  -1   10.69    0.87
   0  -8   1   10.99    1.21
   0  -8   1    8.14    0.97
   0  -8   1   10.56    0.98
   0  -8   1    9.43    0.94
   0   8   0    0.60    0.71
   0  -8   0   -0.04    0.77
   0  -8   0    0.74    0.71
   0  -8   0    1.03    0.61
   0  -8   0    0.13    0.70
   0   8   0   -0.12    0.53
   0  -8   0    0.90    0.93
   0   8   0    0.88    0.48
   0  -8  -1   12.50    1.13
   0  -8  -1   16.27    1.36
   0  -8  -1   13.30    1.10
   0   8   1   14.00    0.99
   0  -8  -1   14.62    1.10
   0   8   1   13.06    0.84
   0  -8  -1   13.21    1.05
   0   8   1   12.99    1.10
   0  -8  -1   12.82    1.00
   0  -8  -2    4.04    0.95
   0  -8  -2    4.22    0.80
   0  -8  -2    6.30    0.85
   0  -8  -2    4.96    0.81
   0   8   2    5.44    0.69
   0   8   2    5.09    0.50
   0  -8  -2    4.80    1.08
   0  -8  -2    7.32    0.84
   0  -8  -3   85.08    3.95
   0   8   3   82.24    3.65
   0  -8  -3   74.69    3.89
   0   8   3   79.56    3.85
   0  -8  -3   71.86    3.85
   0  -8  -3   72.07    3.83
   0  -8  -3   81.69    3.88
   0  -8  -4    4.21    0.92
   0  -8  -4    4.27    0.76
   0   8   4    3.00    0.65
   0  -8  -4    2.82    0.86
   0   8   4    2.69    0.31
   0  -8  -5   17.56    1.50
   0   8   5   21.02    1.30
   0  -8  -5   19.33    1.33
   0  -8  -5   21.59    1.48
   0   8   5   21.77    1.37
   0   8   6   12.81    0.95
   0   8   6   10.73    1.04
   0  -8  -6   10.49    1.26
   0  -8  -6    9.94    1.02
   0   8   7    8.47    0.81
   0  -8  -7    7.44    0.95
   0   8   7    9.13    0.98
   0  -8  -7    8.19    1.29
   0   8   8    0.27    0.58
   0  -8  -8    1.99    0.84
   0  -8  -8    2.88    0.82
   0   8   8    0.77    0.77
   0   8   9   -0.31    0.59
   0  -8  -9    0.32    0.76
   0   8   9   -0.83    0.83
   0   8  10   -0.81    0.57
   0  -8 -10    0.06    0.85
   0  -8 -10   -0.23    0.78
   0   8  10    0.75    0.84
   0   8  11    5.74    1.10
   0   8  11    6.30    0.71
   0  -8 -11    5.57    1.04
   0   8  12    4.79    1.17
   0  -8 -12    3.27    1.09
   0   8  13   -0.08    1.21
   0  -8 -13    0.07    1.07
   0   8  14    1.93    1.28
   0  -8 -14    1.05    1.18
   0   9 -11    1.50    1.46
   0   9 -11   -2.48    1.54
   0  -9  10   11.23    1.18
   0   9 -10    9.99    1.66
   0  -9  10    8.37    2.16
   0   9 -10    8.05    1.58
   0   9  -9    6.64    1.47
   0  -9   9    3.94    1.78
   0  -9   9    5.36    1.01
   0   9  -9    5.99    1.41
   0   9  -8    0.34    0.62
   0   9  -8    0.55    1.25
   0  -9   8    0.90    1.57
   0  -9   8   -0.22    0.93
   0   9  -8   -0.64    1.18
   0   9  -7    0.04    0.63
   0   9  -7   -0.08    1.14
   0   9  -7    1.20    1.10
   0  -9   7    0.56    0.87
   0   9  -6    1.51    1.01
   0   9  -6    1.92    0.67
   0   9  -6    0.63    1.09
   0  -9   6    4.29    1.34
   0  -9   6    3.63    0.91
   0   9  -6    2.63    1.12
   0   9  -5    0.38    0.97
   0   9  -5    0.72    0.62
   0   9  -5    0.74    0.95
   0   9  -5    2.24    1.07
   0  -9   5   -0.12    1.23
   0   9  -4    3.03    0.89
   0   9  -4    0.95    0.60
   0   9  -4    1.75    1.00
   0   9  -4    2.25    0.96
   0  -9   4    2.60    1.17
   0  -9   4    1.98    1.14
   0  -9   3   32.22    2.15
   0   9  -3   36.28    1.88
   0  -9   3   33.89    1.86
   0  -9   3   29.14    2.03
   0   9  -3   28.99    2.04
   0   9  -3   30.27    1.82
   0   9  -3   29.69    2.07
   0   9  -2    9.08    0.86
   0  -9   2    7.64    1.25
   0   9  -2    6.48    1.07
   0   9  -2    7.54    0.86
   0   9  -2    9.30    0.90
   0  -9   2   11.00    1.07
   0  -9   2    7.36    1.23
   0   9  -1   12.48    0.93
   0   9  -1   12.04    1.01
   0  -9   1    9.91    1.09
   0  -9   1   11.08    1.12
   0  -9   1   11.60    1.39
   0   9  -1   11.72    1.21
   0   9   0    5.76    0.66
   0  -9   0    5.22    1.00
   0   9   0    5.30    0.88
   0  -9   0    6.54    0.95
   0  -9   0    3.21    0.72
   0   9   0    5.78    0.76
   0  -9   0    6.55    1.33
   0  -9  -1   36.70    1.93
   0   9   1   36.59    1.82
   0  -9  -1   41.35    2.14
   0   9   1   32.91    2.04
   0  -9  -1   38.41    2.31
   0   9   1   35.07    1.97
   0   9   2   12.70    1.05
   0  -9  -2   15.83    1.34
   0  -9  -2   12.66    1.14
   0   9   2   13.11    0.84
   0  -9  -2   15.89    1.18
   0  -9  -2   14.54    1.50
   0  -9  -2   11.40    1.17
   0  -9  -3   13.44    1.65
   0  -9  -3    8.24    1.06
   0   9   3    9.39    0.66
   0   9   3   11.84    0.97
   0  -9  -3   11.55    1.22
   0  -9  -3   10.54    1.03
   0  -9  -3   12.53    1.11
   0  -9  -4   33.43    1.97
   0   9   4   39.77    1.89
   0  -9  -4   34.85    1.87
   0  -9  -4   33.17    1.95
   0  -9  -4   35.56    2.04
   0   9   4   28.76    1.52
   0   9   5    1.17    0.65
   0  -9  -5    1.19    0.97
   0  -9  -5   -0.17    0.96
   0  -9  -5    0.27    0.70
   0   9   6    0.40    0.74
   0   9   6    0.65    0.63
   0  -9  -6   -1.42    1.00
   0  -9  -6    0.58    1.00
   0  -9  -6    0.09    0.72
   0  -9  -7    3.25    0.86
   0   9   7    4.18    0.76
   0  -9  -7    5.80    1.10
   0  -9  -8    0.75    0.88
   0   9   8   -0.06    0.85
   0   9   8    1.86    0.66
   0  -9  -9   -1.20    0.94
   0   9   9    1.45    0.92
   0   9   9    0.60    0.68
   0  -9 -10   -0.20    0.99
   0   9  10   -0.66    1.02
   0   9  10    0.56    0.65
   0  -9 -11    2.00    1.06
   0   9  11    1.56    1.07
   0   9  11    3.01    0.69
   0  -9 -12    3.03    1.10
   0   9  12    0.58    1.14
   0  -9 -13    0.93    1.14
   0   9  13    0.44    1.19
   0  10  -9    3.43    1.45
   0 -10   9    2.23    1.97
   0 -10   9    4.67    1.05
   0  10  -9    3.97    1.57
   0  10  -8    2.10    1.30
   0  10  -8    1.63    1.42
   0 -10   8    2.86    1.85
   0  10  -8    1.01    0.76
   0 -10   8    2.88    1.06
   0  10  -7   -0.19    1.22
   0  10  -7   -0.27    1.28
   0 -10   7   -1.48    1.66
   0  10  -7    0.50    0.70
   0 -10   7    2.25    1.00
   0  10  -6    1.96    1.18
   0  10  -6    0.43    1.21
   0 -10   6    1.66    1.52
   0  10  -6    0.67    0.70
   0 -10   6    0.33    0.98
   0  10  -5   -0.61    0.69
   0 -10   5   -0.55    1.42
   0  10  -5   -0.16    1.08
   0  10  -5   -1.37    1.19
   0  10  -4    9.65    0.96
   0  10  -4    8.30    1.31
   0 -10   4   12.00    1.44
   0  10  -4    7.35    1.33
   0 -10   4   11.24    1.51
   0  10  -3   26.71    1.87
   0  10  -3   22.71    1.54
   0  10  -3   24.57    1.53
   0 -10   3   23.56    1.92
   0 -10   2    7.99    0.99
   0 -10   2    7.69    1.30
   0  10  -2    9.39    1.20
   0  10  -2    8.26    0.92
   0  10  -1    6.26    0.78
   0  10  -1    8.04    0.89
   0 -10   1    7.64    1.01
   0  10  -1    7.73    1.09
   0 -10   1    7.33    1.33
   0  10   0   30.13    1.68
   0 -10   0   34.04    1.93
   0 -10   0   31.75    2.19
   0  10   0   31.81    1.83
   0 -10  -1   37.12    2.07
   0 -10  -1   32.58    2.24
   0  10   1   31.33    1.89
   0  10   1   30.51    1.70
   0 -10  -2    6.18    1.14
   0  10   2    7.29    0.62
   0 -10  -2    6.24    0.94
   0  10   2    5.37    0.84
   0 -10  -2    7.93    1.32
   0 -10  -3   -1.11    1.25
   0 -10  -3    1.48    0.88
   0  10   3   -0.59    0.68
   0  10   3    0.84    0.40
   0 -10  -3    2.07    1.08
   0 -10  -4    4.94    1.53
   0 -10  -4    2.85    1.15
   0 -10  -4    3.74    0.97
   0  10   4    3.03    0.75
   0 -10  -5    0.13    1.02
   0 -10  -5    1.31    0.98
   0  10   5   -0.16    0.66
   0 -10  -6   -1.46    1.10
   0  10   6   -0.05    0.66
   0 -10  -6    0.53    1.11
   0  10   7    2.88    0.89
   0  10   7    2.35    0.73
   0 -10  -8    2.32    1.18
   0  10   8    1.13    0.92
   0 -10  -8    0.07    0.94
   0  10   8    0.31    0.75
   0 -10  -9    0.60    1.22
   0  10   9   -1.12    0.98
   0  10   9    0.26    0.75
   0 -10  -9   -0.14    1.00
   0  10  10   -0.08    1.05
   0  10  10    1.09    0.72
   0 -10 -10   -0.07    1.07
   0  10  11    2.48    1.18
   0  10  11    1.87    0.76
   0 -10 -11    2.51    1.16
   0 -10 -12    2.00    1.18
   0  10  12    2.01    1.17
   0  11  -8    3.04    1.45
   0  11  -8    1.33    0.82
   0  11  -8    1.12    1.42
   0 -11   8    0.74    1.08
   0  11  -7    0.38    1.42
   0  11  -7    3.47    0.86
   0  11  -7    3.78    1.45
   0 -11   7    2.98    1.17
   0  11  -6    0.72    1.29
   0  11  -6    0.40    0.81
   0  11  -6   -1.13    1.40
   0 -11   6    1.60    1.14
   0  11  -5    1.91    1.30
   0 -11   5    3.22    1.25
   0  11  -5    2.94    0.86
   0  11  -5    1.17    1.30
   0  11  -4    1.18    0.81
   0 -11   4    0.99    1.41
   0  11  -4    2.02    1.18
   0  11  -3    9.79    1.06
   0  11  -3   11.74    1.44
   0  11  -2    0.73    0.80
   0 -11   2   -0.28    1.32
   0  11  -2    1.82    1.10
   0  11  -1    2.68    0.82
   0  11  -1    2.40    1.07
   0 -11   1    2.59    1.27
   0  11   0    3.58    0.66
   0  11   0    2.98    0.81
   0  11   0    3.14    1.01
   0 -11   0    3.92    1.37
   0  11   1    0.55    0.77
   0 -11  -1    0.87    1.19
   0  11   1    0.33    0.55
   0  11   2   -0.36    0.75
   0 -11  -2   -1.19    1.26
   0  11   3    1.20    0.79
   0 -11  -3    4.45    1.40
   0 -11  -3    3.00    1.20
   0  11   4   -0.66    0.72
   0 -11  -4   -0.96    1.29
   0 -11  -4    1.85    1.44
   0  11   5    1.97    0.81
   0 -11  -5    2.68    1.26
   0 -11  -5    3.27    1.75
   0 -11  -6    1.82    1.22
   0  11   6    1.30    0.81
   0 -11  -7    3.03    1.26
   0  11   7    4.44    0.91
   0 -11  -8    0.30    1.08
   0 -11  -8   -0.59    1.27
   0  11   8    0.60    0.83
   0  11   9    5.77    0.95
   0 -11  -9    6.02    1.22
   0  11   9    2.45    1.15
   0 -11  -9    2.38    1.43
   0  11  10    1.05    0.82
   0 -11 -10    1.96    1.18
   0  11  10    0.76    1.13
   0 -11 -10    0.29    1.38
   0  11  11    0.79    0.81
   0 -11 -11    0.52    1.49
   0  11  11   -0.98    1.22
   0 -11 -11    1.12    1.19
   0  12  -6    0.82    0.86
   0 -12   6   -1.53    1.34
   0  12  -6   -0.22    1.47
   0  12  -5   -0.07    0.92
   0  12  -5   -0.10    1.37
   0 -12   5    0.68    1.22
   0 -12   4    1.35    1.46
   0  12  -4    1.41    1.34
   0  12  -4    0.20    0.91
   0 -12   3   -0.49    1.52
   0  12  -3   -0.58    1.33
   0  12  -3    0.75    0.91
   0 -12   2    1.10    1.47
   0  12  -2    1.36    1.26
   0  12  -2    1.09    0.88
   0 -12   1    0.41    1.45
   0  12  -1    0.25    1.09
   0  12  -1    0.14    0.84
   0  12   0    0.21    0.83
   0 -12   0    1.25    1.43
   0  12   1    2.20    0.91
   0 -12  -1   -0.11    1.42
   0  12   2    3.07    0.88
   0 -12  -2   -0.55    1.50
   0  12   3   -1.08    0.86
   0 -12  -3    0.34    1.45
   0  12   4    0.94    0.87
   0 -12  -4    0.93    1.50
   0  12   5   -0.13    0.91
   0 -12  -5    0.37    1.63
   0  12   6    0.40    0.88
   0 -12  -6    3.15    1.92
   0  12   7    3.16    0.94
   0 -12  -8    0.73    1.19
   0 -12  -8   -0.89    1.44
   0  12   8   -0.13    0.91
   0 -12  -9   -0.89    1.22
   0 -12  -9   -1.13    1.47
   0  12   9   -0.06    0.89
   0 -12 -10   -1.59    1.22
   0  12  10   -0.73    0.83
   0 -12 -10    1.30    1.51
   0  13  -4    1.07    1.49
   0  13  -4    0.37    0.97
   0 -13   3    4.93    1.65
   0  13  -3    3.71    1.60
   0  13  -3    4.56    1.13
   0 -13   2    2.14    1.61
   0  13  -2    1.13    1.30
   0  13  -2   -0.08    1.08
   0 -13   1    4.16    1.61
   0  13  -1    2.11    1.10
   0 -13   0    1.12    1.60
   0  13   0    1.17    1.03
   0 -13  -1   -1.07    1.70
   0  13   1    1.31    0.98
   0 -13  -2    2.87    1.76
   0  13   2    5.28    1.09
   0 -13  -3    0.25    1.70
   0  13   3   -0.68    1.00
   0 -13  -4    4.13    1.78
   0  13   4    2.03    0.98
   0 -13  -5    0.51    1.79
   0  13   5   -0.15    0.93
   0 -13  -6    1.60    1.77
   0  13   6    0.75    0.98
   0 -13  -7    1.58    1.98
   0  13   7    0.67    0.97
   0  13   8    0.22    0.97
   0 -14  -1    2.84    1.77
   0  14   1    2.02    1.15
   0 -14  -2    1.02    1.80
   0  14   2    1.57    1.15
   0 -14  -3    0.26    1.85
   0  14   3   -0.69    1.07
   1 -13  -7   -0.52    1.79
  -1  13   7    1.16    0.97
   1 -13  -6    1.34    1.78
  -1  13   6    1.10    1.01
  -1  13   5    0.67    1.04
   1 -13  -5    1.40    1.60
  -1  13   4    2.05    1.05
   1 -13  -4    0.92    1.63
  -1  13   3    0.23    1.01
   1 -13  -3    0.79    1.62
  -1  13   2    0.08    1.02
   1 -13  -2    1.09    1.55
  -1  13   1    1.43    1.13
   1 -13  -1    0.97    1.58
  -1  13   0    6.10    1.21
   1 -13   0    4.25    1.64
  -1  13  -1    0.08    1.09
  -1  13  -1   -0.53    1.31
   1 -13   1   -0.10    1.55
  -1  13  -2    3.81    1.11
  -1  13  -2    3.02    1.44
   1 -13   2    3.09    1.56
  -1  13  -3    1.32    1.02
  -1  13  -3   -1.93    1.45
   1 -13   3    1.07    1.53
   1 -12  -9    0.33    1.15
  -1  12   9    1.15    0.90
   1 -12  -9   -0.21    1.54
  -1  12   8   -0.39    0.90
   1 -12  -8   -0.39    1.49
  -1  12   7   -0.85    0.90
   1 -12  -7    0.85    1.48
   1 -12  -6    0.12    1.77
  -1  12   6   -0.33    0.94
   1 -12  -6   -0.56    1.51
   1 -12  -5    1.22    1.57
   1 -12  -5    1.94    1.52
  -1  12   5    2.50    0.93
  -1  12   4   10.93    1.21
   1 -12  -4    8.00    1.72
  -1  12   3   -0.56    0.89
   1 -12  -3   -1.77    1.46
  -1  12   2    7.40    1.12
   1 -12  -2    5.97    1.55
  -1  12   1    1.66    0.93
   1 -12  -1    0.59    1.42
  -1  12   0   -0.22    0.88
  -1  12   0    0.46    1.07
   1 -12   0    2.13    1.41
  -1  12  -1    1.53    0.99
  -1  12  -1    0.17    1.19
   1 -12   1    0.76    1.37
  -1  12  -2    0.50    0.91
  -1  12  -2    0.82    1.24
   1 -12   2    0.19    1.41
  -1  12  -3    4.12    1.04
  -1  12  -3    4.28    1.36
   1 -12   3    4.17    1.51
  -1  12  -4    0.40    1.27
  -1  12  -4    0.07    0.85
  -1  12  -5    0.21    1.36
  -1  12  -5    1.05    0.93
   1 -12   6    2.04    1.26
  -1  12  -6    2.12    0.92
  -1  12  -6    1.87    1.48
  -1  11  11    0.89    1.24
   1 -11 -11   -1.25    1.57
  -1  11  11    0.05    0.79
   1 -11 -11    1.03    1.19
  -1  11  10    0.84    1.12
  -1  11  10    0.40    0.82
   1 -11 -10    0.76    1.15
   1 -11 -10    2.69    1.53
  -1  11   9    1.19    0.82
   1 -11  -9    1.52    1.16
   1 -11  -9    0.10    1.45
  -1  11   8    0.99    0.83
   1 -11  -8    1.32    1.41
  -1  11   7   -0.24    0.79
   1 -11  -7    0.89    1.34
  -1  11   6    1.09    0.83
   1 -11  -6    1.44    1.25
   1 -11  -5    5.64    1.68
  -1  11   5    2.94    0.88
   1 -11  -5    1.77    1.33
   1 -11  -4    1.87    1.35
   1 -11  -4    1.67    1.33
  -1  11   4    1.18    0.80
   1 -11  -3   -0.62    1.27
   1 -11  -3    0.18    1.23
  -1  11   3   -0.38    0.82
   1 -11  -2    1.56    1.30
  -1  11   2    1.80    0.81
   1 -11  -2    0.37    1.23
   1 -11  -1    3.63    1.30
  -1  11   1    3.67    0.67
  -1  11   1    5.99    0.95
   1 -11  -1    2.51    1.29
  -1  11   0    1.30    0.82
   1 -11   0    2.85    1.19
   1 -11   0    1.25    1.29
  -1  11   0    1.64    0.68
  -1  11   0    1.87    1.06
  -1  11  -1    3.03    1.13
  -1  11  -1    4.29    0.93
   1 -11   1    4.61    1.32
   1 -11   1    3.79    1.21
  -1  11  -2    0.90    0.81
  -1  11  -2    1.96    1.13
   1 -11   2    0.35    1.30
  -1  11  -3    3.08    0.89
  -1  11  -3    1.82    1.18
   1 -11   3    1.38    1.33
  -1  11  -4    3.72    0.90
  -1  11  -4    2.84    1.26
   1 -11   4    3.14    1.41
  -1  11  -5    4.78    1.34
  -1  11  -5    6.65    0.96
  -1  11  -5    4.48    1.36
   1 -11   6    1.87    1.13
  -1  11  -6    1.57    1.30
  -1  11  -6    0.97    0.83
  -1  11  -6    0.60    1.27
   1 -11   7    0.13    1.09
  -1  11  -7    3.06    1.36
  -1  11  -7    0.06    0.80
  -1  11  -7    1.64    1.36
   1 -11   8    1.14    1.07
  -1  11  -8    1.81    0.84
  -1  11  -8    2.12    1.43
  -1  11  -8    2.15    1.43
   1 -10 -12    1.13    1.17
  -1  10  12   -0.09    1.17
  -1  10  11   -0.29    0.75
   1 -10 -11   -0.36    1.09
   1 -10 -11   -0.98    1.50
  -1  10  11   -1.07    1.15
  -1  10  10    1.94    0.74
   1 -10 -10    0.91    1.06
   1 -10 -10    0.93    1.47
  -1  10  10    1.18    1.07
  -1  10   9    1.87    0.73
   1 -10  -9   -0.83    1.08
   1 -10  -9   -0.48    1.33
  -1  10   9    2.73    1.04
   1 -10  -8    1.72    1.28
  -1  10   8    1.61    0.76
  -1  10   8    1.76    0.92
   1 -10  -7    0.33    1.15
  -1  10   7    0.69    0.73
   1 -10  -6    0.54    1.18
  -1  10   6    1.68    0.77
   1 -10  -5   12.06    1.42
   1 -10  -5   10.52    1.36
  -1  10   5   11.52    1.07
   1 -10  -4    9.36    1.22
   1 -10  -4    9.52    1.59
   1 -10  -4    9.96    1.42
  -1  10   4    9.30    0.99
   1 -10  -3    1.44    1.16
   1 -10  -3    0.25    0.81
   1 -10  -3   -0.22    1.23
  -1  10   3    0.22    0.42
  -1  10   3    1.91    0.75
   1 -10  -3   -0.50    1.01
  -1  10   2    1.20    0.48
  -1  10   2    1.58    0.76
   1 -10  -2    0.76    0.80
   1 -10  -2   -0.27    1.12
   1 -10  -2    1.19    0.92
   1 -10  -2    0.80    1.10
  -1  10   1    3.73    0.63
   1 -10  -1    3.26    0.87
   1 -10  -1    3.13    0.94
   1 -10  -1    5.12    1.20
   1 -10  -1    2.64    1.19
  -1  10   1    1.93    0.89
  -1  10   1    3.37    0.79
  -1  10   0   18.60    1.16
  -1  10   0   12.81    1.35
   1 -10   0   16.85    1.64
  -1  10   0   15.70    1.30
   1 -10   0   22.22    1.63
   1 -10   1    4.23    1.15
  -1  10  -1    3.58    0.84
  -1  10  -1    3.52    0.74
  -1  10  -1    3.71    0.98
   1 -10   1    3.70    1.18
  -1  10  -2   18.73    1.64
  -1  10  -2   21.89    1.47
   1 -10   2   20.15    1.74
   1 -10   2   22.75    1.68
  -1  10  -3    2.72    1.01
  -1  10  -3    0.61    0.95
   1 -10   3    0.95    1.02
  -1  10  -3    2.13    0.80
   1 -10   3    2.44    1.13
   1 -10   4    6.12    1.29
   1 -10   4    7.10    1.07
  -1  10  -4    3.52    1.07
  -1  10  -4    3.81    1.07
  -1  10  -4    3.98    0.82
  -1  10  -4    5.44    1.18
  -1  10  -5   10.21    0.98
  -1  10  -5    6.19    1.27
  -1  10  -5    6.32    1.28
   1 -10   6   18.65    1.52
  -1  10  -6   16.24    1.69
  -1  10  -6   16.94    1.72
  -1  10  -6   17.83    1.30
   1 -10   7   -0.36    0.95
  -1  10  -7    0.45    0.71
  -1  10  -7    0.09    1.22
  -1  10  -7   -0.60    1.25
   1 -10   8    1.66    0.98
  -1  10  -8    3.15    0.81
  -1  10  -8    2.99    1.37
  -1  10  -8    1.83    1.33
   1 -10   9    0.27    0.90
  -1  10  -9   -0.19    1.36
  -1  10  -9    0.21    1.38
  -1   9  13   -0.87    1.21
   1  -9 -13   -0.50    1.18
  -1   9  12    1.57    1.21
   1  -9 -12    0.75    1.06
   1  -9 -11    1.12    1.01
  -1   9  11    0.29    0.66
  -1   9  11    1.09    1.09
   1  -9 -10   10.96    1.22
  -1   9  10    9.02    0.91
  -1   9  10    7.75    1.24
   1  -9  -9    0.44    0.92
  -1   9   9    1.24    0.91
  -1   9   9    0.67    0.65
   1  -9  -8    0.17    1.14
  -1   9   8   -0.33    0.83
   1  -9  -8    0.72    0.75
  -1   9   8   -0.14    0.63
   1  -9  -7    3.97    1.18
  -1   9   7    4.56    0.90
   1  -9  -7    4.64    0.82
  -1   9   7    4.72    0.79
   1  -9  -6    0.57    1.11
  -1   9   6    0.53    0.66
   1  -9  -6   -0.07    1.03
   1  -9  -6   -0.41    0.69
  -1   9   5   16.41    0.93
   1  -9  -5   20.11    1.58
   1  -9  -5   25.32    1.66
  -1   9   5   20.85    1.35
   1  -9  -5   18.38    1.38
   1  -9  -5   24.62    1.34
   1  -9  -4   10.49    1.21
   1  -9  -4    8.66    1.00
  -1   9   4   11.81    1.02
   1  -9  -4   11.43    1.09
  -1   9   4   11.21    0.69
   1  -9  -4   13.05    1.32
   1  -9  -3    5.11    0.78
   1  -9  -3    4.21    0.86
   1  -9  -3    6.18    1.33
   1  -9  -3    5.20    0.99
  -1   9   3    4.99    0.77
   1  -9  -3    6.12    1.19
  -1   9   3    4.21    0.52
   1  -9  -2   13.90    1.20
  -1   9   2   16.43    0.99
   1  -9  -2   17.41    1.54
   1  -9  -2   15.41    1.34
   1  -9  -2   16.20    1.49
  -1   9   2   15.74    1.18
   1  -9  -1   10.72    1.32
   1  -9  -1   11.34    1.25
   1  -9  -1    8.44    1.00
   1  -9  -1    9.36    1.06
  -1   9   1   10.80    0.96
  -1   9   1    9.85    0.81
  -1   9   1   10.46    1.07
   1  -9   0   40.29    2.34
  -1   9   0   42.26    2.06
   1  -9   0   42.88    2.43
  -1   9   0   40.50    2.16
   1  -9   0   37.57    2.14
   1  -9   0   33.29    2.13
  -1   9   0   37.85    1.99
  -1   9   0   37.93    2.24
   1  -9   1    2.22    0.85
  -1   9  -1    0.82    0.62
  -1   9  -1    1.68    0.71
   1  -9   1   -0.05    1.01
   1  -9   1    0.71    1.08
  -1   9  -1    2.24    0.87
  -1   9  -1    1.35    0.55
  -1   9  -2    0.37    0.67
  -1   9  -2   -0.49    0.68
  -1   9  -2    0.66    0.86
  -1   9  -2    0.68    0.52
  -1   9  -2   -0.71    0.82
   1  -9   2   -0.07    1.00
   1  -9   2    1.69    0.98
   1  -9   3    1.06    1.09
  -1   9  -3    0.86    0.93
  -1   9  -3   -0.27    0.93
  -1   9  -3   -0.78    0.85
  -1   9  -3   -0.44    0.68
   1  -9   3   -0.26    0.94
   1  -9   4    1.19    1.05
   1  -9   4   -0.20    0.72
  -1   9  -4    0.93    0.96
  -1   9  -4    0.14    0.85
  -1   9  -4    0.06    0.97
  -1   9  -4   -0.58    0.68
   1  -9   4   -0.56    0.91
  -1   9  -5    0.61    0.65
  -1   9  -5   -1.08    1.10
  -1   9  -5    1.62    0.96
   1  -9   5   -0.04    0.64
  -1   9  -5    0.42    1.02
   1  -9   6    9.88    0.88
  -1   9  -6    7.45    0.88
  -1   9  -6    8.69    1.30
  -1   9  -6    7.96    1.23
  -1   9  -7   11.44    1.45
   1  -9   7   14.09    1.76
  -1   9  -7   13.28    1.52
   1  -9   7   13.39    1.25
  -1   9  -7   13.29    1.06
   1  -9   8    3.41    0.92
   1  -9   8    2.04    1.69
  -1   9  -8    1.03    1.13
  -1   9  -8    0.17    1.27
  -1   9  -8    1.82    0.69
  -1   9  -9    0.37    1.22
   1  -9   9    4.42    1.89
   1  -9   9    1.90    0.88
  -1   9  -9    2.42    1.31
  -1   9 -10    3.49    1.39
  -1   9 -10    1.02    1.34
  -1   8  14    2.44    1.28
   1  -8 -14    0.53    1.12
  -1   8  13    1.48    1.20
   1  -8 -13    0.19    1.02
  -1   8  12    0.39    1.09
   1  -8 -12    0.56    1.01
  -1   8  11    0.65    0.99
   1  -8 -11   -0.18    0.94
  -1   8  11    1.54    0.60
   1  -8 -10    1.46    0.86
  -1   8  10    1.29    0.59
   1  -8  -9   -0.06    0.80
  -1   8   9    2.12    0.89
   1  -8  -9   -0.08    0.73
  -1   8   9    0.08    0.59
   1  -8  -8    0.50    0.77
   1  -8  -8   -0.78    0.70
  -1   8   8    0.30    0.80
  -1   8   8    0.40    0.59
   1  -8  -7    0.19    0.68
  -1   8   7    1.16    0.76
  -1   8   7    0.46    0.62
   1  -8  -6    9.06    0.92
   1  -8  -6   11.58    1.36
  -1   8   6   10.29    0.91
   1  -8  -6   11.57    1.25
  -1   8   6    9.56    1.04
  -1   8   5    0.77    0.67
   1  -8  -5    0.86    1.03
  -1   8   5    2.21    0.62
   1  -8  -5    0.63    0.62
   1  -8  -5    0.43    0.95
  -1   8   5    1.46    0.31
  -1   8   4   49.58    2.35
   1  -8  -4   46.08    2.59
  -1   8   4   50.77    2.57
   1  -8  -4   51.87    2.55
   1  -8  -4   51.07    2.74
   1  -8  -4   48.52    2.71
   1  -8  -3    1.96    0.64
  -1   8   3    0.67    0.59
   1  -8  -3    2.36    0.90
   1  -8  -3    1.38    0.90
  -1   8   3    1.21    0.43
   1  -8  -3    0.49    0.72
   1  -8  -2   11.98    1.25
   1  -8  -2   11.02    0.98
   1  -8  -2   11.19    1.01
   1  -8  -2   12.59    1.27
  -1   8   2   10.30    0.94
   1  -8  -2   12.22    0.97
   1  -8  -2    8.79    1.05
  -1   8   2   11.78    0.78
  -1   8   2   10.92    0.93
   1  -8  -1    3.52    0.83
  -1   8   1    5.94    0.63
  -1   8   1    6.29    0.73
   1  -8  -1    5.53    1.00
   1  -8  -1    6.39    0.86
  -1   8   1    5.66    0.82
   1  -8  -1    7.28    0.81
  -1   8   1    6.33    0.70
   1  -8  -1    4.86    0.97
  -1   8   0   20.72    1.17
   1  -8   0   16.72    1.42
   1  -8   0   16.85    1.25
  -1   8   0   17.01    1.31
   1  -8   0   23.09    1.52
  -1   8   0   18.25    1.24
  -1   8   0   20.04    1.15
   1  -8   0   16.38    1.25
   1  -8   1    0.54    0.71
   1  -8   1    0.13    0.69
  -1   8  -1    0.03    0.53
   1  -8   1   -0.63    0.92
  -1   8  -1    1.43    0.77
  -1   8  -1    0.07    0.59
  -1   8  -1   -0.05    0.74
   1  -8   1   -0.45    0.93
  -1   8  -1    1.02    0.61
  -1   8  -2    0.15    0.82
   1  -8   2    2.13    0.93
   1  -8   2    2.44    0.96
  -1   8  -2    0.69    0.86
  -1   8  -2    0.90    0.65
  -1   8  -2    1.69    0.77
   1  -8   2    1.64    1.05
  -1   8  -2    0.51    0.59
  -1   8  -3    0.66    0.63
   1  -8   3    1.44    0.96
  -1   8  -3    0.96    0.61
  -1   8  -3    0.57    0.76
  -1   8  -3    1.50    0.89
   1  -8   3    2.21    0.98
  -1   8  -3    0.20    0.67
  -1   8  -3    1.50    0.94
  -1   8  -4   -0.06    0.82
   1  -8   4    1.08    1.09
  -1   8  -4   -0.06    0.91
  -1   8  -4    1.17    0.99
   1  -8   4    1.11    0.89
  -1   8  -4    0.55    0.65
   1  -8   4   -0.37    0.98
  -1   8  -4    0.96    0.60
  -1   8  -5    1.10    1.12
   1  -8   5    1.04    0.60
  -1   8  -5    0.86    0.68
  -1   8  -5    0.44    0.83
   1  -8   5    1.84    1.15
  -1   8  -5   -0.66    0.61
  -1   8  -5   -1.17    0.95
   1  -8   6   15.23    1.65
  -1   8  -6   17.29    1.49
  -1   8  -6   17.22    1.52
  -1   8  -6   16.73    1.30
  -1   8  -6   17.67    1.63
  -1   8  -6   18.16    1.19
   1  -8   6   19.30    1.18
  -1   8  -7   10.83    0.90
   1  -8   7   12.04    1.56
  -1   8  -7    9.44    1.27
   1  -8   7   12.93    1.10
  -1   8  -7   12.24    1.15
   1  -8   7   11.73    0.94
  -1   8  -7   11.18    1.32
   1  -8   8    0.08    1.42
  -1   8  -8    0.42    1.09
  -1   8  -8    1.16    0.59
  -1   8  -8    2.29    1.10
   1  -8   8    0.37    0.76
   1  -8   9    4.95    1.74
  -1   8  -9    3.45    1.25
  -1   8  -9    4.68    0.71
  -1   8  -9    4.92    1.22
   1  -8   9    6.17    0.87
  -1   8 -10    3.05    1.37
  -1   8 -10   -0.26    1.24
   1  -8  10    3.16    1.87
  -1   8 -11    0.32    1.38
   1  -8  11   -0.79    1.36
  -1   8 -11   -1.05    1.34
   1  -8  11    0.50    1.93
  -1   7  14    1.89    1.17
   1  -7 -14    0.06    1.07
  -1   7  13    1.61    1.15
   1  -7 -13    1.78    1.02
  -1   7  12   -0.22    1.01
   1  -7 -12    0.81    0.93
  -1   7  11    0.67    0.90
  -1   7  11    1.92    0.52
   1  -7 -11    1.54    0.84
   1  -7 -10   -0.24    0.54
   1  -7 -10   -0.16    0.78
   1  -7 -10    0.37    0.67
  -1   7  10   -0.88    0.84
  -1   7  10    0.03    0.48
   1  -7  -9    1.36    0.68
  -1   7   9    0.29    0.83
  -1   7   9    1.46    0.57
   1  -7  -8    4.28    0.83
   1  -7  -8    4.43    0.75
  -1   7   8    3.60    0.63
  -1   7   8    4.83    0.85
   1  -7  -7    0.14    0.64
  -1   7   7   -0.53    0.58
  -1   7   7    1.36    0.74
   1  -7  -7   -0.14    1.11
   1  -7  -6    1.78    1.04
  -1   7   6    2.71    0.59
  -1   7   6    1.62    0.24
  -1   7   6    1.80    0.34
   1  -7  -6    2.46    0.65
  -1   7   6    2.84    0.70
   1  -7  -5    0.40    0.93
   1  -7  -5    1.18    0.63
  -1   7   5    0.69    0.36
  -1   7   5    0.64    0.56
   1  -7  -5    0.72    0.85
  -1   7   5    0.48    0.59
   1  -7  -5    1.27    0.59
   1  -7  -4   23.93    1.59
   1  -7  -4   23.15    1.41
  -1   7   4   22.10    1.38
   1  -7  -4   22.59    1.34
  -1   7   4   23.83    1.19
  -1   7   4   24.59    1.38
   1  -7  -4   20.31    1.53
   1  -7  -3   77.11    3.86
   1  -7  -3   70.80    3.74
   1  -7  -3   80.50    3.76
   1  -7  -3   76.93    3.72
  -1   7   3   78.40    3.61
   1  -7  -3   76.46    3.83
  -1   7   3   80.89    3.76
   1  -7  -2    5.42    0.74
  -1   7   2    6.59    0.69
   1  -7  -2    4.25    0.81
   1  -7  -2    6.41    0.71
  -1   7   2    6.34    0.72
  -1   7   2    6.58    0.59
  -1   7   2    5.32    0.69
   1  -7  -2    6.27    0.91
   1  -7  -2    7.14    0.76
   1  -7  -1   30.11    1.82
   1  -7  -1   27.28    1.81
  -1   7   1   31.51    1.68
   1  -7  -1   30.73    1.76
  -1   7   1   30.87    1.63
  -1   7   1   29.77    1.59
   1  -7  -1   31.21    1.69
  -1   7   1   30.08    1.71
   1  -7  -1   33.38    1.74
   1  -7   0    3.19    0.82
  -1   7   0    2.27    0.53
   1  -7   0    3.39    0.66
   1  -7   0    3.73    0.88
  -1   7   0    2.83    0.58
  -1   7   0    4.12    0.58
  -1   7   0    2.82    0.66
   1  -7   0    2.86    0.71
   1  -7   0    4.42    0.70
   1  -7   1  111.41    5.24
   1  -7   1  103.47    5.19
  -1   7  -1  110.24    5.24
   1  -7   1  124.79    5.42
   1  -7   1  116.60    5.33
  -1   7  -1  118.34    5.31
  -1   7  -1  110.11    5.20
  -1   7  -1  102.12    5.27
  -1   7  -2   46.77    2.42
   1  -7   2   42.93    2.38
   1  -7   2   49.82    2.47
   1  -7   2   45.14    2.51
  -1   7  -2   43.02    2.26
  -1   7  -2   41.55    2.24
  -1   7  -2   42.14    2.33
  -1   7  -2   43.61    2.37
  -1   7  -3    0.05    0.65
   1  -7   3    1.87    0.94
  -1   7  -3   -0.57    0.89
  -1   7  -3    1.13    0.99
   1  -7   3    0.49    0.85
   1  -7   3   -0.06    0.98
  -1   7  -3    1.13    0.78
  -1   7  -3   -0.51    0.53
  -1   7  -3    0.37    0.62
   1  -7   3   -0.92    0.88
  -1   7  -4    7.11    0.91
   1  -7   4    6.40    1.14
  -1   7  -4   10.02    0.88
  -1   7  -4    9.26    1.06
  -1   7  -4    9.87    1.14
  -1   7  -4    8.82    0.76
   1  -7   4    9.50    1.22
  -1   7  -4    7.46    0.89
   1  -7   4    5.98    1.05
   1  -7   4    8.02    0.99
  -1   7  -4    9.42    1.23
  -1   7  -5    9.62    1.05
   1  -7   5    8.94    1.25
   1  -7   5    8.90    0.77
  -1   7  -5    6.07    0.95
  -1   7  -5    7.39    1.03
  -1   7  -5    9.56    0.79
   1  -7   5    9.88    1.17
  -1   7  -5    7.02    1.17
  -1   7  -5   10.99    1.23
   1  -7   6   19.41    1.28
  -1   7  -6   17.70    1.41
   1  -7   6   16.91    1.58
  -1   7  -6   15.42    1.38
  -1   7  -6   17.24    1.11
  -1   7  -6   15.58    1.32
   1  -7   6   18.30    1.12
  -1   7  -7   11.77    0.86
  -1   7  -7    9.17    1.21
   1  -7   7   11.82    0.91
  -1   7  -7   11.84    1.23
  -1   7  -7   10.24    1.18
   1  -7   7   12.09    1.00
  -1   7  -7   11.47    1.47
   1  -7   7   10.34    1.40
   1  -7   8    1.41    1.26
  -1   7  -8    1.54    0.96
   1  -7   8    2.17    0.59
  -1   7  -8    1.87    0.54
  -1   7  -8    1.92    1.03
   1  -7   8    2.12    0.72
  -1   7  -8    0.92    1.05
  -1   7  -9    0.34    1.08
   1  -7   9    0.85    1.45
  -1   7  -9    0.45    0.52
   1  -7   9    1.26    0.72
  -1   7  -9   -0.23    0.98
  -1   7  -9    1.23    1.19
   1  -7  10    3.29    1.58
  -1   7 -10    1.94    1.20
  -1   7 -10    1.85    1.20
  -1   7 -10    3.48    1.36
   1  -7  10    3.40    0.79
   1  -7  11   -0.55    1.79
   1  -7  11    0.07    1.28
  -1   7 -11   -0.73    1.24
  -1   7 -11   -0.90    1.38
   1  -7  12    2.68    2.01
   1  -7  12    0.79    1.46
  -1   7 -12    0.20    1.35
  -1   7 -12   -0.85    1.44
   1  -6 -15    0.88    1.10
  -1   6  15    1.26    1.28
   1  -6 -14    0.23    0.95
  -1   6  14    0.08    1.12
   1  -6 -13    1.57    0.95
  -1   6  13    0.36    1.05
   1  -6 -12    1.04    0.84
  -1   6  12    2.48    1.01
  -1   6  11    1.05    0.84
   1  -6 -11   -0.50    0.77
   1  -6 -11   -0.07    0.47
  -1   6  11    0.04    0.39
  -1   6  10   -0.57    0.82
  -1   6  10    0.28    0.43
   1  -6 -10   -0.13    0.47
   1  -6 -10   -0.24    0.72
   1  -6  -9   19.50    1.34
  -1   6   9   19.95    1.41
  -1   6   9   19.95    1.15
   1  -6  -8    7.12    0.75
  -1   6   8    9.36    0.72
  -1   6   8   10.51    0.98
   1  -6  -8    7.76    0.87
  -1   6   8    7.49    0.51
  -1   6   7    8.92    0.71
   1  -6  -7    9.28    0.88
  -1   6   7    8.95    0.90
  -1   6   7    7.14    0.47
   1  -6  -7    8.08    0.86
   1  -6  -7    6.56    1.16
   1  -6  -7    8.39    0.77
  -1   6   6    0.35    0.24
  -1   6   6    0.71    0.50
   1  -6  -6    0.56    0.64
  -1   6   6    0.58    0.59
   1  -6  -6    0.71    0.92
   1  -6  -6    0.85    0.55
  -1   6   5  121.87    5.84
   1  -6  -5  124.20    5.81
   1  -6  -5  126.26    5.98
   1  -6  -5  129.80    5.79
  -1   6   5  119.34    5.78
   1  -6  -4  123.10    5.81
  -1   6   4  124.48    5.83
   1  -6  -4  125.54    5.94
   1  -6  -4  118.78    5.77
  -1   6   4  127.05    5.68
   1  -6  -4  127.22    5.92
   1  -6  -3   38.28    1.94
   1  -6  -3   34.54    1.89
   1  -6  -3   35.51    2.06
  -1   6   3   40.14    2.00
   1  -6  -3   36.73    2.05
  -1   6   3   39.33    1.84
   1  -6  -2    1.96    0.66
   1  -6  -2    1.19    0.48
   1  -6  -2    1.63    0.52
  -1   6   2    1.46    0.50
   1  -6  -2    0.24    0.64
  -1   6   2    1.46    0.44
  -1   6   2    1.53    0.49
   1  -6  -2    1.61    0.47
   1  -6  -1   20.35    1.28
   1  -6  -1   19.29    1.13
   1  -6  -1   20.00    1.13
  -1   6   1   16.35    1.12
   1  -6  -1   16.94    1.10
  -1   6   1   20.23    1.12
   1  -6  -1   17.20    1.18
  -1   6   1   19.45    1.06
   1  -6  -1   20.26    1.28
   1  -6   0    6.64    0.80
   1  -6   0    6.54    0.64
   1  -6   0    5.83    0.66
  -1   6   0    6.59    0.58
  -1   6   0    7.00    0.73
   1  -6   0    5.84    0.76
   1  -6   0    4.75    0.69
  -1   6   0    5.66    0.64
  -1   6  -1   25.71    1.50
   1  -6   1   27.97    1.66
  -1   6  -1   26.76    1.49
  -1   6  -1   26.84    1.56
   1  -6   1   26.90    1.58
  -1   6  -1   27.32    1.45
   1  -6   1   27.63    1.47
   1  -6   1   25.26    1.47
  -1   6  -2   77.18    3.81
   1  -6   2   80.59    3.88
  -1   6  -2   74.68    3.86
   1  -6   2   85.00    3.97
   1  -6   2   78.67    4.00
  -1   6  -2   80.40    3.88
  -1   6  -2   83.82    3.95
   1  -6   2   82.77    3.92
  -1   6  -3   11.57    1.12
   1  -6   3   13.69    1.11
  -1   6  -3   13.21    1.13
  -1   6  -3   11.47    0.90
   1  -6   3   11.61    1.08
   1  -6   3   11.75    1.17
  -1   6  -3   12.84    0.96
  -1   6  -3   12.83    0.86
   1  -6   3   10.10    1.03
  -1   6  -3   13.10    1.05
   1  -6   4    0.54    0.77
  -1   6  -4    0.90    0.47
  -1   6  -4    0.51    0.62
  -1   6  -4    1.25    0.60
   1  -6   4    0.46    0.86
   1  -6   4    0.93    0.49
   1  -6   4    2.14    0.91
  -1   6  -4   -0.03    0.68
  -1   6  -4    2.42    0.92
  -1   6  -4    1.45    0.87
  -1   6  -4    0.45    0.70
  -1   6  -5   63.30    3.40
  -1   6  -5   66.13    3.31
  -1   6  -5   70.85    3.46
  -1   6  -5   59.10    3.26
  -1   6  -5   58.18    3.22
   1  -6   5   68.90    3.10
  -1   6  -5   65.45    3.22
   1  -6   5   71.72    3.38
   1  -6   5   62.80    3.32
  -1   6  -5   61.43    3.11
  -1   6  -6  111.97    5.19
  -1   6  -6  110.97    5.20
   1  -6   6  112.65    4.91
  -1   6  -6   94.42    5.00
   1  -6   6  110.98    5.06
  -1   6  -6   96.28    4.97
  -1   6  -6  101.79    5.03
  -1   6  -6   97.96    4.82
   1  -6   6  103.35    4.81
   1  -6   6   95.50    5.02
  -1   6  -7    0.69    0.84
  -1   6  -7    0.53    0.88
   1  -6   7    0.38    0.61
   1  -6   7    0.34    0.54
  -1   6  -7    1.23    0.50
  -1   6  -7   -0.87    1.27
  -1   6  -7    0.11    1.02
   1  -6   7    1.16    1.13
   1  -6   7    1.38    0.92
  -1   6  -8   14.67    1.51
   1  -6   8   15.00    1.05
  -1   6  -8   15.02    1.39
   1  -6   8   18.78    1.04
   1  -6   8   14.82    1.59
   1  -6   8   18.01    1.13
  -1   6  -8   14.16    1.36
  -1   6  -8   17.43    1.02
  -1   6  -9    5.38    0.59
  -1   6  -9    5.28    1.11
   1  -6   9    4.29    1.31
   1  -6   9    6.49    0.73
  -1   6  -9    4.34    1.31
  -1   6  -9    3.23    1.01
   1  -6  10    2.47    1.10
   1  -6  10    3.23    1.44
  -1   6 -10    2.37    1.05
  -1   6 -10    3.27    1.16
  -1   6 -10    1.93    1.32
   1  -6  10    3.50    0.68
  -1   6 -11    4.47    1.27
   1  -6  11    4.37    1.26
  -1   6 -11    5.75    1.52
   1  -6  11    7.13    1.62
  -1   6 -12    2.16    1.37
   1  -6  12    2.41    1.31
  -1   6 -12    1.75    1.57
  -1   6 -12    0.92    1.24
   1  -6  12    0.09    1.76
  -1   6 -13    0.52    1.39
   1  -6  13    0.08    1.35
   1  -6  13   -2.25    1.91
  -1   6 -13    3.18    1.40
  -1   6 -13   -0.69    1.74
  -1   5  15    0.82    1.26
   1  -5 -15    3.05    1.16
  -1   5  14    0.60    1.18
   1  -5 -14    0.91    1.04
  -1   5  13   -1.16    1.05
   1  -5 -13   -0.78    0.88
  -1   5  12    0.63    0.93
   1  -5 -12   -0.84    0.84
  -1   5  11    0.40    0.86
  -1   5  11    1.05    0.57
   1  -5 -11   -0.13    0.72
   1  -5 -11    1.45    0.42
   1  -5 -10    7.08    0.58
  -1   5  10    6.77    0.62
   1  -5 -10    6.08    0.46
   1  -5 -10    6.78    0.85
  -1   5  10    6.63    0.95
  -1   5  10    7.07    0.55
  -1   5   9   29.23    1.52
   1  -5  -9   29.87    1.52
  -1   5   9   31.45    1.82
   1  -5  -9   31.67    1.75
  -1   5   9   31.17    1.54
  -1   5   8    2.40    0.46
   1  -5  -8    2.32    0.64
   1  -5  -8    3.71    0.80
  -1   5   8    4.02    0.73
   1  -5  -8    4.51    1.09
  -1   5   7    3.56    0.49
   1  -5  -7    4.75    0.67
   1  -5  -7    3.00    0.97
   1  -5  -7    3.57    0.70
  -1   5   7    3.78    0.68
  -1   5   6    2.90    0.59
  -1   5   6    2.65    0.47
  -1   5   6    2.61    0.31
   1  -5  -6    2.81    0.47
   1  -5  -6    1.65    0.85
   1  -5  -6    2.11    0.58
  -1   5   5   54.27    2.61
   1  -5  -5   50.80    2.57
   1  -5  -5   51.03    2.53
   1  -5  -5   53.89    2.74
   1  -5  -4   14.21    0.90
  -1   5   4   13.90    0.89
   1  -5  -4   14.39    1.08
   1  -5  -4   12.21    0.84
   1  -5  -3   12.36    0.98
  -1   5   3   13.32    0.77
   1  -5  -3   13.15    0.83
  -1   5   3   12.31    0.83
   1  -5  -3   12.71    1.00
  -1   5   3   12.54    0.90
   1  -5  -3   12.28    0.81
   1  -5  -2   18.20    1.15
  -1   5   2   18.46    0.98
   1  -5  -2   17.42    1.05
   1  -5  -2   17.18    1.16
  -1   5   2   18.65    1.08
  -1   5   2   15.43    1.00
   1  -5  -2   18.07    1.01
   1  -5  -1   13.41    0.86
  -1   5   1   10.92    0.86
   1  -5  -1   11.32    0.84
  -1   5   1   15.28    0.86
   1  -5  -1   14.19    0.87
   1  -5  -1   14.92    1.00
  -1   5   0  103.26    4.58
   1  -5   0   99.39    4.60
   1  -5   0  106.67    4.64
  -1   5   0  103.33    4.68
  -1   5   0   90.84    4.60
   1  -5   0  102.22    4.68
   1  -5   0   87.73    4.61
  -1   5  -1  124.28    5.68
  -1   5  -1  134.54    5.80
   1  -5   1  121.21    5.69
  -1   5  -1  112.65    5.70
  -1   5  -1  134.22    5.75
   1  -5   1  112.49    5.69
   1  -5   1  131.38    5.80
   1  -5   2   41.38    2.31
  -1   5  -2   47.38    2.24
   1  -5   2   38.88    2.22
  -1   5  -2   46.78    2.32
  -1   5  -2   44.12    2.19
   1  -5   2   40.41    2.20
  -1   5  -2   47.79    2.33
   1  -5   2   44.22    2.27
  -1   5  -2   41.74    2.14
  -1   5  -3    6.33    0.69
  -1   5  -3    7.11    0.84
  -1   5  -3    6.68    0.66
   1  -5   3    6.24    0.86
  -1   5  -3    6.36    0.68
   1  -5   3    7.67    0.80
  -1   5  -3    7.47    0.86
   1  -5   3    6.33    0.78
   1  -5   3    7.56    0.83
  -1   5  -4   -0.68    0.68
  -1   5  -4   -0.04    0.55
   1  -5   4   -0.21    0.40
  -1   5  -4    1.38    0.64
  -1   5  -4   -0.15    0.82
  -1   5  -4    1.22    0.79
   1  -5   4    1.73    0.79
   1  -5   4    0.42    0.66
  -1   5  -4    0.59    0.50
   1  -5   4    1.18    0.74
  -1   5  -5    0.54    0.79
   1  -5   5    1.25    0.79
   1  -5   5    1.61    0.44
  -1   5  -5    2.12    0.93
   1  -5   5    1.76    0.83
  -1   5  -5    2.04    0.89
  -1   5  -5    1.20    0.63
  -1   5  -5    1.49    0.43
  -1   5  -5    1.54    0.61
   1  -5   6  111.28    5.02
  -1   5  -6   98.24    5.18
   1  -5   6  111.59    5.08
  -1   5  -6  103.09    5.01
  -1   5  -6  107.86    5.15
   1  -5   6  101.04    5.22
  -1   5  -6  116.46    5.35
   1  -5   6  118.94    5.22
  -1   5  -6  114.23    5.39
  -1   5  -6  106.15    5.25
  -1   5  -7  113.30    5.68
   1  -5   7  112.95    5.64
   1  -5   7  129.74    5.46
  -1   5  -7  123.33    5.75
  -1   5  -7  116.26    5.81
   1  -5   7  126.95    5.59
  -1   5  -7  100.75    5.58
   1  -5   7  118.44    5.40
  -1   5  -7  108.39    5.38
   1  -5   8   12.53    0.90
  -1   5  -8   11.21    0.79
  -1   5  -8   15.29    1.63
   1  -5   8   13.68    0.82
   1  -5   8   11.66    1.38
   1  -5   8   14.25    1.17
  -1   5  -8   10.37    1.18
  -1   5  -8   12.84    1.39
  -1   5  -9   20.67    1.86
   1  -5   9   25.69    1.91
  -1   5  -9   20.82    1.77
   1  -5   9   26.26    1.35
  -1   5  -9   27.68    1.36
   1  -5   9   26.70    1.45
  -1   5 -10    2.19    1.07
   1  -5  10    3.26    1.08
  -1   5 -10    0.99    1.16
   1  -5  10    3.36    0.62
   1  -5  10    2.19    1.27
  -1   5 -11   15.91    1.75
   1  -5  11   19.07    1.59
  -1   5 -11   12.99    1.63
   1  -5  11   16.93    1.86
   1  -5  12    5.67    1.28
  -1   5 -12    6.23    1.55
   1  -5  12    8.74    1.71
  -1   5 -12    6.51    1.45
  -1   5 -13    2.80    1.58
   1  -5  13    5.58    1.83
   1  -5  13    6.18    1.32
  -1   5 -13    0.70    1.34
   1  -5  14   -0.15    1.37
   1  -5  14    3.10    1.90
  -1   5 -14    2.69    1.40
  -1   5 -14    0.54    1.46
  -1   5 -14    3.44    1.60
  -1   4  15    1.80    1.27
   1  -4 -15    2.55    1.09
   1  -4 -14   12.16    1.33
  -1   4  14   12.71    1.50
   1  -4 -13   -0.30    0.89
  -1   4  13   -0.18    0.85
  -1   4  13    0.26    1.06
  -1   4  12   12.33    1.00
   1  -4 -12   11.38    1.00
   1  -4 -12    9.91    1.04
  -1   4  11   -0.11    0.86
  -1   4  11   -0.09    0.61
   1  -4 -11   -0.17    0.70
   1  -4 -11    0.19    0.30
   1  -4 -10    5.63    0.47
   1  -4 -10    4.82    0.76
  -1   4  10    4.17    0.64
   1  -4  -9   12.25    0.94
  -1   4   9   11.51    1.06
  -1   4   9   11.79    0.81
   1  -4  -9   12.30    0.67
  -1   4   8   73.44    3.47
   1  -4  -8   72.29    3.45
   1  -4  -8   74.15    3.60
   1  -4  -8   78.68    3.87
   1  -4  -8   76.86    3.63
  -1   4   8   75.24    3.65
  -1   4   8   76.94    3.49
   1  -4  -7    1.12    0.58
  -1   4   7    1.41    0.58
   1  -4  -7    2.32    0.86
  -1   4   7    0.66    0.34
   1  -4  -7    0.87    0.50
  -1   4   6  110.20    5.14
   1  -4  -6  109.55    5.12
   1  -4  -6  114.32    5.12
  -1   4   6  105.53    5.04
   1  -4  -6  110.48    5.28
   1  -4  -5   51.82    2.56
  -1   4   5   49.34    2.40
   1  -4  -5   46.41    2.37
  -1   4   5   48.66    2.28
   1  -4  -4   10.51    0.71
  -1   4   4    7.68    0.70
   1  -4  -4    9.77    0.94
   1  -4  -4    8.09    0.62
   1  -4  -3   19.44    1.08
  -1   4   3   20.00    1.09
  -1   4   3   21.61    1.20
   1  -4  -3   19.62    1.26
   1  -4  -3   17.12    1.05
   1  -4  -2  336.99   14.76
  -1   4   2  337.27   14.77
   1  -4  -2  306.41   14.73
   1  -4  -2  330.99   14.83
   1  -4  -1  251.97   11.81
  -1   4   1  258.60   11.79
   1  -4  -1  268.05   11.83
   1  -4  -1  251.98   11.87
   1  -4  -1  274.08   11.84
  -1   4   0  126.62    6.06
  -1   4   0  120.79    5.98
   1  -4   0  112.77    6.02
   1  -4   1   45.92    2.18
   1  -4   1   41.09    2.22
  -1   4  -1   40.08    2.22
  -1   4  -1   48.61    2.33
  -1   4  -1   47.02    2.20
  -1   4  -1   47.73    2.21
  -1   4  -2  164.73    7.76
  -1   4  -2  168.40    7.83
   1  -4   2  165.24    7.84
  -1   4  -2  194.42    7.86
   1  -4   2  157.41    7.79
  -1   4  -2  164.03    7.73
   1  -4   2  175.46    7.77
   1  -4   3   49.47    2.65
  -1   4  -3   50.65    2.70
  -1   4  -3   50.94    2.60
  -1   4  -3   51.01    2.56
   1  -4   3   50.92    2.62
  -1   4  -3   57.31    2.71
   1  -4   3   51.99    2.62
  -1   4  -4    2.21    0.68
  -1   4  -4    1.71    0.48
  -1   4  -4    0.96    0.63
  -1   4  -4    1.22    0.53
   1  -4   4    1.83    0.66
   1  -4   4    0.84    0.62
  -1   4  -4    2.09    0.75
   1  -4   4    2.78    0.63
   1  -4   4    2.09    0.36
  -1   4  -5   19.84    1.40
   1  -4   5   16.28    0.94
   1  -4   5   17.75    1.21
  -1   4  -5   17.34    1.27
   1  -4   5   19.07    1.18
  -1   4  -5   15.28    0.94
  -1   4  -5   15.85    1.13
  -1   4  -5   20.66    1.29
  -1   4  -5   19.10    1.11
   1  -4   6   -0.18    0.67
  -1   4  -6    0.15    0.82
  -1   4  -6    1.08    0.80
   1  -4   6    0.39    0.40
  -1   4  -6    0.29    0.35
  -1   4  -6   -0.30    0.98
  -1   4  -6    0.85    0.54
   1  -4   6   -1.06    0.78
   1  -4   6    0.76    0.45
   1  -4   7  176.95    7.85
  -1   4  -7  173.44    8.10
  -1   4  -7  179.07    7.99
  -1   4  -7  169.37    8.19
  -1   4  -7  164.84    7.81
   1  -4   7  166.81    8.04
  -1   4  -7  162.15    8.09
   1  -4   7  180.46    7.97
   1  -4   8  106.11    4.69
   1  -4   8   98.60    4.95
   1  -4   8  100.69    4.62
  -1   4  -8   95.33    4.63
  -1   4  -8   99.58    5.01
  -1   4  -8   93.98    4.96
   1  -4   8  107.34    4.82
  -1   4  -8  106.48    5.12
   1  -4   9   50.61    2.55
  -1   4  -9   46.82    2.74
   1  -4   9   46.17    2.35
   1  -4   9   44.94    2.73
   1  -4   9   49.19    2.27
   1  -4   9   50.20    2.64
  -1   4 -10    4.94    1.20
   1  -4  10    4.95    0.62
   1  -4  10    3.37    1.23
   1  -4  10    7.42    1.07
   1  -4  11    3.46    1.37
  -1   4 -11    4.91    1.29
   1  -4  11    5.62    1.03
   1  -4  12   21.14    1.65
  -1   4 -12   18.35    1.85
   1  -4  12   20.24    1.98
  -1   4 -13   -0.88    1.39
   1  -4  13    1.00    1.63
   1  -4  13    0.41    1.16
  -1   4 -14    0.94    1.51
   1  -4  14    0.09    1.78
   1  -4  14    1.39    1.35
   1  -3 -16    0.46    1.15
  -1   3  16   -1.09    1.35
   1  -3 -15   -0.42    1.09
  -1   3  15    1.60    1.31
   1  -3 -14   12.74    1.30
  -1   3  14   11.48    1.47
  -1   3  14   12.59    1.36
  -1   3  13    8.21    1.22
  -1   3  13    9.05    1.08
  -1   3  12   10.44    1.16
   1  -3 -12   11.79    1.08
   1  -3 -12   10.80    0.93
  -1   3  12   11.33    1.06
   1  -3 -11   13.79    1.06
  -1   3  11   17.76    1.15
   1  -3 -11   15.28    1.15
  -1   3  11   14.44    1.24
   1  -3 -10    6.48    0.38
  -1   3  10    4.39    0.87
   1  -3 -10    7.14    0.78
  -1   3  10    5.17    0.69
  -1   3  10    4.66    0.31
  -1   3   9    9.38    0.78
  -1   3   9   10.50    0.93
   1  -3  -9   10.66    0.88
   1  -3  -9   10.35    0.60
   1  -3  -9    9.96    0.92
  -1   3   9   10.20    0.56
   1  -3  -9   11.40    1.26
   1  -3  -8    1.15    0.27
  -1   3   8    0.84    0.26
   1  -3  -8    0.45    0.61
  -1   3   8    0.42    0.60
   1  -3  -8    0.65    0.51
  -1   3   8    0.44    0.43
   1  -3  -8   -0.67    0.85
   1  -3  -7    7.40    0.98
   1  -3  -7    8.54    0.72
   1  -3  -7    9.69    0.55
  -1   3   7    9.44    0.80
   1  -3  -7    9.71    0.78
  -1   3   7    9.12    0.62
   1  -3  -6    4.38    0.54
  -1   3   6    5.00    0.56
   1  -3  -6    4.72    0.81
   1  -3  -6    4.33    0.51
   1  -3  -5   42.51    2.57
   1  -3  -5   53.37    2.47
  -1   3   5   58.15    2.50
   1  -3  -5   46.85    2.43
   1  -3  -4  197.35    8.84
  -1   3   4  194.76    8.85
   1  -3  -4  187.27    8.95
   1  -3  -3  353.75   15.66
   1  -3  -3  334.08   15.62
  -1   3   3  354.28   15.72
   1  -3  -3  355.96   15.75
   1  -3  -2  122.43    5.63
   1  -3  -2  125.90    5.71
   1  -3  -2  122.40    5.61
   1  -3  -1  415.77   18.49
   1  -3  -1  394.54   18.53
  -1   3   1  379.90   18.50
   1  -3  -1  405.34   18.53
  -1   3   1  413.99   18.47
   1  -3  -1  435.51   18.47
  -1   3   0  465.43   19.72
   1  -3   0  445.63   19.71
  -1   3   0  432.92   19.67
   1  -3   0  427.09   19.69
   1  -3   0  461.82   19.68
  -1   3   0  420.33   19.64
  -1   3   0  471.43   19.65
  -1   3   0  400.51   19.64
   1  -3   0  424.10   19.64
   1  -3   1  293.50   12.40
  -1   3  -1  296.88   12.41
  -1   3  -1  277.87   12.39
   1  -3   1  252.44   12.37
  -1   3  -1  284.61   12.44
   1  -3   1  256.84   12.41
  -1   3  -1  282.93   12.35
  -1   3  -1  262.63   12.35
   1  -3   1  263.61   12.34
  -1   3  -2    1.82    0.53
   1  -3   2    1.15    0.53
  -1   3  -2    1.27    0.59
  -1   3  -2    1.12    0.43
   1  -3   2    0.97    0.57
  -1   3  -2    1.28    0.52
  -1   3  -3   17.98    1.24
  -1   3  -3   15.67    1.03
   1  -3   3   19.29    1.19
  -1   3  -3   18.99    1.23
  -1   3  -3   20.23    1.17
   1  -3   3   16.25    1.11
  -1   3  -4    3.84    0.84
   1  -3   4    4.33    0.70
  -1   3  -4    5.07    0.79
   1  -3   4    4.43    0.70
   1  -3   4    4.17    0.39
  -1   3  -4    5.16    0.73
  -1   3  -4    3.36    0.55
   1  -3   4    3.85    0.72
  -1   3  -5    0.57    0.76
  -1   3  -5    0.77    0.61
   1  -3   5    0.68    0.52
   1  -3   5    0.55    0.30
   1  -3   5    0.59    0.62
  -1   3  -5    1.37    0.66
  -1   3  -5    0.71    0.45
  -1   3  -6    1.13    0.73
   1  -3   6    2.33    0.58
  -1   3  -6    0.75    0.87
   1  -3   6    2.24    0.72
  -1   3  -6    2.20    0.56
  -1   3  -6    2.60    0.72
  -1   3  -7   43.93    2.36
   1  -3   7   47.71    2.25
  -1   3  -7   44.19    2.54
  -1   3  -7   37.61    2.34
  -1   3  -7   43.76    2.26
   1  -3   7   42.55    2.36
   1  -3   8   69.99    3.64
   1  -3   8   73.41    3.50
  -1   3  -8   66.31    3.61
  -1   3  -8   71.66    3.54
  -1   3  -8   79.23    3.85
   1  -3   8   71.87    3.28
   1  -3   8   73.50    3.54
  -1   3  -8   65.16    3.64
  -1   3  -9    6.23    1.07
   1  -3   9    6.99    0.84
   1  -3   9    8.81    0.99
  -1   3  -9    6.96    0.44
   1  -3   9    6.61    1.18
   1  -3   9    6.94    0.42
   1  -3  10    3.31    1.18
   1  -3  10    4.58    0.93
  -1   3 -10    4.10    1.05
  -1   3 -11    0.07    1.06
   1  -3  11    1.88    1.21
   1  -3  11    2.37    0.96
   1  -3  12   17.54    1.81
   1  -3  12   20.05    1.55
  -1   3 -12   18.26    1.70
   1  -3  13    0.65    1.15
   1  -3  13    0.61    1.51
  -1   3 -13   -0.08    1.32
   1  -3  14   -1.53    1.26
   1  -3  14    0.75    1.70
  -1   3 -14   -0.52    1.45
   1  -3  15    0.30    1.38
   1  -3  15    1.52    1.83
  -1   3 -15   -0.47    1.54
  -1   2  16    1.73    1.34
   1  -2 -16    0.54    1.23
  -1   2  15    0.14    1.17
   1  -2 -15   -0.48    1.07
  -1   2  15    1.79    1.30
  -1   2  14    4.73    1.26
   1  -2 -14    6.08    1.09
   1  -2 -14    4.54    0.96
  -1   2  14    4.92    1.23
  -1   2  13   11.25    1.28
   1  -2 -13    9.90    1.16
  -1   2  13   12.51    1.27
  -1   2  12    1.30    0.85
  -1   2  12   -0.22    0.80
   1  -2 -12   -0.70    0.82
   1  -2 -12   -0.36    0.60
   1  -2 -11   15.91    1.04
   1  -2 -11   14.94    1.13
  -1   2  11   14.69    1.21
  -1   2  11   14.69    1.16
   1  -2 -10   16.29    1.04
  -1   2  10   16.37    1.14
   1  -2 -10   16.26    1.12
  -1   2  10   15.45    1.21
   1  -2  -9   27.87    1.74
   1  -2  -9   26.51    1.38
   1  -2  -9   29.65    1.46
   1  -2  -9   28.39    1.51
  -1   2   9   30.05    1.44
  -1   2   9   31.39    1.55
  -1   2   8   88.46    4.19
  -1   2   8   90.54    4.14
  -1   2   8   86.53    3.98
   1  -2  -8   89.53    4.17
   1  -2  -8   85.46    4.36
   1  -2  -8   91.35    4.15
   1  -2  -7    6.29    0.87
   1  -2  -7    6.17    0.60
   1  -2  -7    7.55    0.44
  -1   2   7    7.41    0.65
   1  -2  -7    6.43    0.64
  -1   2   7    7.47    0.56
  -1   2   7    6.82    0.41
   1  -2  -6   25.12    1.25
   1  -2  -6   27.61    1.39
  -1   2   6   26.15    1.39
   1  -2  -6   25.96    1.54
   1  -2  -6   27.54    1.36
   1  -2  -5  308.48   14.07
   1  -2  -5  309.19   14.26
   1  -2  -5  318.06   14.15
  -1   2   5  307.91   14.15
   1  -2  -5  321.38   14.14
  -1   2   4  871.06   39.78
   1  -2  -4  907.70   39.80
   1  -2  -4  874.92   39.89
   1  -2  -3    2.16    0.33
   1  -2  -3    2.76    0.50
   1  -2  -2  369.15   16.38
  -1   2   2  352.89   16.38
   1  -2  -2  369.49   16.45
   1  -2  -2  364.24   16.35
   1  -2  -1 1740.13   78.87
  -1   2   1 1768.02   78.86
   1  -2  -1 1749.88   78.81
  -1   2   1 1744.84   78.81
   1  -2  -1 1745.14   78.87
  -1   2   1 1775.80   78.83
   1  -2  -1 1766.43   78.83
  -1   2   0   94.55    4.42
  -1   2   0   96.75    4.43
   1  -2   0  106.87    4.46
  -1   2   0  100.13    4.50
   1  -2   0  100.98    4.51
   1  -2   0   93.52    4.41
   1  -2   0   91.98    4.48
  -1   2   0   99.16    4.48
   1  -2   1 1265.29   62.90
  -1   2  -1 1402.33   62.92
   1  -2   1 1328.34   62.93
  -1   2  -1 1359.18   62.93
   1  -2   1 1483.21   62.90
  -1   2  -1 1612.97   62.92
   1  -2   1 1424.35   62.94
  -1   2  -1 1524.68   62.89
  -1   2  -1 1276.23   62.86
   1  -2   2    5.57    0.57
  -1   2  -2    4.48    0.59
   1  -2   2    5.44    0.58
  -1   2  -2    6.06    0.51
  -1   2  -2    4.79    0.47
  -1   2  -2    5.41    0.57
   1  -2   3   72.26    3.37
  -1   2  -3   76.99    3.58
   1  -2   3   75.73    3.48
  -1   2  -3   73.20    3.47
   1  -2   3   74.66    3.48
  -1   2  -3   76.20    3.49
  -1   2  -4    7.41    0.88
   1  -2   4    5.57    0.40
   1  -2   4    6.45    0.67
   1  -2   4    6.48    0.46
  -1   2  -4    5.77    0.59
   1  -2   4    6.02    0.68
   1  -2   5  246.02   11.07
  -1   2  -5  239.35   11.19
   1  -2   5  244.12   11.15
  -1   2  -5  253.81   11.31
  -1   2  -5  237.44   11.16
   1  -2   5  252.55   11.20
   1  -2   6   53.55    2.70
   1  -2   6   53.91    2.66
  -1   2  -6   52.36    2.82
  -1   2  -6   51.90    2.69
   1  -2   6   54.15    2.63
  -1   2  -6   51.14    2.64
   1  -2   6   56.57    2.52
  -1   2  -7   14.74    1.09
   1  -2   7   15.89    1.01
  -1   2  -7   17.81    1.34
  -1   2  -7   16.83    1.04
  -1   2  -7   15.31    0.81
   1  -2   7   14.64    1.04
   1  -2   7   16.34    1.17
  -1   2  -7   14.61    0.76
  -1   2  -8    4.41    0.42
  -1   2  -8    3.49    1.08
   1  -2   8    5.52    0.92
   1  -2   8    4.13    0.26
  -1   2  -8    4.64    0.30
   1  -2   8    5.33    0.68
  -1   2  -8    2.80    0.81
  -1   2  -8    3.70    0.68
   1  -2   8    3.87    0.74
   1  -2   9   46.60    2.64
   1  -2   9   47.68    2.46
  -1   2  -9   48.73    2.60
  -1   2  -9   49.20    2.50
  -1   2  -9   48.64    2.82
   1  -2   9   46.53    2.51
   1  -2  10   -0.95    0.81
   1  -2  10    1.01    0.74
  -1   2 -10   -0.27    0.88
   1  -2  10    0.43    1.03
  -1   2 -11    4.86    1.07
   1  -2  11    6.15    1.25
   1  -2  11    4.03    0.98
   1  -2  12   18.40    1.48
  -1   2 -12   18.83    1.62
   1  -2  12   18.62    1.74
   1  -2  13    2.38    1.44
  -1   2 -13    4.59    1.26
   1  -2  13    3.33    1.10
   1  -2  14   -1.30    1.62
  -1   2 -14    2.07    1.33
   1  -2  14   -0.14    1.19
   1  -2  15    0.33    1.69
  -1   2 -15    1.64    1.41
   1  -2  15    0.66    1.30
  -1   1  16   -0.27    1.44
   1  -1 -16   -0.34    1.23
  -1   1  16   -2.32    1.37
  -1   1  15    1.10    1.37
   1  -1 -15    0.68    1.15
  -1   1  15   -0.14    1.15
   1  -1 -14    1.74    0.81
  -1   1  14    2.68    1.23
   1  -1 -14    3.04    1.06
   1  -1 -13    4.40    0.83
  -1   1  13    3.95    1.07
   1  -1 -13    4.42    1.00
  -1   1  13    6.08    1.16
  -1   1  12   -0.22    0.90
   1  -1 -12   -0.18    0.78
   1  -1 -12   -0.46    0.73
   1  -1 -12    0.33    0.57
  -1   1  12   -0.83    0.86
  -1   1  11   -0.82    0.81
  -1   1  11    0.95    0.81
   1  -1 -11    0.47    0.72
   1  -1 -11    0.38    0.54
  -1   1  10    2.04    0.79
  -1   1  10    1.99    0.73
   1  -1 -10    2.78    0.58
   1  -1 -10    1.81    0.67
   1  -1  -9   49.14    2.66
  -1   1   9   51.96    2.61
   1  -1  -9   51.58    2.81
  -1   1   9   52.74    2.65
   1  -1  -9   54.20    2.54
   1  -1  -9   48.44    2.62
  -1   1   9   55.33    2.61
   1  -1  -9   50.31    2.57
  -1   1   8  243.05   11.12
   1  -1  -8  249.63   11.17
   1  -1  -8  241.39   11.26
  -1   1   8  245.54   11.14
   1  -1  -8  240.57   11.09
  -1   1   8  267.50   11.12
   1  -1  -8  234.67   11.11
   1  -1  -8  231.36   11.05
   1  -1  -7   18.72    0.99
  -1   1   7   21.99    1.04
   1  -1  -7   18.34    0.97
   1  -1  -7   21.14    1.09
  -1   1   7   19.80    1.02
   1  -1  -7   21.51    1.08
  -1   1   7   19.85    1.07
   1  -1  -7   19.30    1.22
   1  -1  -6  216.06   10.25
  -1   1   6  237.04   10.13
   1  -1  -6  224.25   10.11
  -1   1   6  217.29   10.12
   1  -1  -6  218.28   10.17
  -1   1   6  222.61   10.14
   1  -1  -6  219.20   10.13
   1  -1  -5   -0.06    0.61
   1  -1  -5   -0.47    0.42
  -1   1   5   -0.56    0.44
   1  -1  -5    0.30    0.24
   1  -1  -4  498.99   22.00
   1  -1  -4  483.94   22.09
   1  -1  -4  484.03   21.96
   1  -1  -3   54.85    2.82
  -1   1   3   56.47    2.75
   1  -1  -3   59.48    2.73
  -1   1   3   59.57    2.74
   1  -1  -3   66.67    2.75
   1  -1  -3   57.60    2.71
  -1   1   2 3119.13  140.44
   1  -1  -2 3140.81  140.44
  -1   1   2 3134.83  140.49
   1  -1  -2 3122.74  140.50
   1  -1  -1  638.24   28.77
  -1   1   1  640.40   28.77
   1  -1  -1  642.61   28.83
  -1   1   1  644.60   28.82
   1  -1   0   20.53    1.04
  -1   1   0   19.65    1.04
   1  -1   0   19.84    1.03
  -1   1   0   20.59    1.04
  -1   1  -1 1795.72   83.44
   1  -1   1 1720.96   83.44
  -1   1  -1 1779.55   83.45
   1  -1   1 1763.50   83.45
  -1   1  -1 1951.79   83.42
  -1   1  -1 1955.77   83.40
  -1   1  -1 1918.48   83.44
   1  -1   1 1859.23   83.43
   1  -1   2    0.38    0.48
  -1   1  -2    0.94    0.50
  -1   1  -2    0.64    0.38
   1  -1   2    0.05    0.43
  -1   1  -2    0.16    0.41
   1  -1   2   -0.11    0.37
  -1   1  -3  156.56    7.17
  -1   1  -3  156.67    7.25
   1  -1   3  141.33    7.16
   1  -1   3  164.67    7.10
   1  -1   4   36.71    1.62
   1  -1   4   36.29    1.77
  -1   1  -4   36.01    1.86
  -1   1  -4   34.78    1.61
   1  -1   4   32.96    1.71
  -1   1  -4   32.60    1.75
  -1   1  -4   33.40    1.72
   1  -1   5   46.84    2.32
  -1   1  -5   49.11    2.26
  -1   1  -5   47.20    2.29
   1  -1   5   50.14    2.25
  -1   1  -5   44.69    2.13
   1  -1   5   46.33    2.26
  -1   1  -5   51.88    2.44
   1  -1   5   44.07    2.12
   1  -1   6  341.76   15.22
  -1   1  -6  361.73   15.36
  -1   1  -6  344.01   15.23
   1  -1   6  351.60   15.25
  -1   1  -6  312.39   15.11
  -1   1  -6  345.19   15.25
   1  -1   6  345.90   15.21
   1  -1   7   42.09    2.24
   1  -1   7   44.54    2.19
  -1   1  -7   40.59    2.03
   1  -1   7   45.87    2.17
  -1   1  -7   44.69    2.21
  -1   1  -7   47.30    2.39
  -1   1  -7   43.94    2.18
   1  -1   8    8.77    0.80
  -1   1  -8    7.05    0.84
  -1   1  -8    8.43    0.74
   1  -1   8    7.22    0.91
  -1   1  -8    7.28    1.11
   1  -1   8    7.88    0.77
  -1   1  -9    3.91    0.70
   1  -1   9    4.70    0.99
   1  -1   9    5.20    0.44
  -1   1  -9    7.41    1.21
   1  -1   9    4.33    0.81
  -1   1  -9    5.02    0.87
   1  -1   9    4.24    0.73
   1  -1  10   15.58    1.40
   1  -1  10   18.20    0.91
  -1   1 -10   16.17    1.31
   1  -1  10   16.97    1.23
   1  -1  10   14.58    1.27
  -1   1 -10   19.30    1.22
   1  -1  11    6.84    1.17
  -1   1 -11    4.87    0.97
   1  -1  11    4.15    0.93
  -1   1 -11    3.83    0.50
   1  -1  12   -0.06    1.12
  -1   1 -12    1.56    1.01
   1  -1  12    1.09    0.93
   1  -1  13    7.07    1.45
  -1   1 -13    8.15    1.32
   1  -1  13    9.18    1.25
   1  -1  14    1.12    1.47
  -1   1 -14    0.22    1.24
   1  -1  14    0.80    1.15
   1  -1  15    2.22    1.65
  -1   1 -15    0.81    1.38
   1  -1  15    0.87    1.29
  -1   0  16   -1.19    1.59
   1   0 -16   -0.07    1.28
  -1   0  16   -1.83    1.33
  -1   0  15   -0.64    1.48
   1   0 -15    1.09    1.16
  -1   0  15   -0.07    1.22
  -1   0  14    8.32    1.44
   1   0 -14    4.93    1.17
  -1   0  14    6.32    1.28
  -1   0  13    5.20    1.17
   1   0 -13    4.87    1.03
   1   0 -13    3.41    0.77
  -1   0  13    4.69    1.17
  -1   0  12    0.53    0.94
   1   0 -12    0.35    0.57
  -1   0  12    1.13    0.91
   1   0 -12    1.53    0.86
   1   0 -12   -0.15    0.63
  -1   0  11    4.92    0.90
  -1   0  11    4.41    0.74
   1   0 -11    2.60    0.63
  -1   0  11    3.47    0.88
   1   0 -11    3.37    0.79
   1   0 -11    2.06    0.68
  -1   0  10    2.07    0.77
   1   0 -10    0.37    0.52
  -1   0  10    1.03    0.62
   1   0 -10   -0.96    0.71
  -1   0  10    0.47    0.73
   1   0 -10    0.77    0.67
   1   0 -10   -0.29    0.58
   1   0  -9    1.29    0.85
   1   0  -9    0.75    0.56
  -1   0   9    0.38    0.57
   1   0  -9   -0.39    0.59
  -1   0   9   -0.23    0.63
   1   0  -9    0.51    0.63
   1   0  -9    0.05    0.47
  -1   0   9   -0.72    0.67
  -1   0   9   -0.19    0.37
   1   0  -8  123.94    5.90
  -1   0   8  128.10    5.87
   1   0  -8  122.54    5.81
  -1   0   8  133.25    5.82
  -1   0   8  118.24    5.71
   1   0  -8  128.86    5.99
   1   0  -8  131.86    5.79
  -1   0   8  127.51    5.86
   1   0  -7   33.93    1.81
  -1   0   7   36.02    1.79
   1   0  -7   33.99    1.73
  -1   0   7   36.57    1.74
  -1   0   7   32.65    1.64
   1   0  -7   36.29    1.95
  -1   0   7   34.16    1.78
   1   0  -7   35.37    1.72
   1   0  -6   22.43    1.09
   1   0  -6   19.76    1.10
  -1   0   6   19.60    1.09
  -1   0   6   20.16    1.02
  -1   0   6   20.27    1.14
   1   0  -6   19.13    1.16
  -1   0   6   21.82    1.15
   1   0  -5   68.38    3.27
   1   0  -5   69.43    3.18
  -1   0   5   77.02    3.27
   1   0  -5   70.42    3.33
  -1   0   5   72.17    3.31
  -1   0   5   69.22    3.29
   1   0  -5   71.18    3.29
  -1   0   5   68.57    3.22
   1   0  -5   70.19    3.40
  -1   0   4  773.32   33.40
   1   0  -4  716.68   33.39
  -1   0   4  737.80   33.38
   1   0  -4  778.80   33.46
   1   0  -4  727.60   33.35
   1   0  -4  770.67   33.42
   1   0  -4  751.18   33.40
   1   0  -4  740.91   33.48
  -1   0   3 1984.24   91.85
   1   0  -3 2072.24   91.87
  -1   0   3 2088.73   91.86
   1   0  -3 2093.66   91.85
   1   0  -3 2099.42   91.86
   1   0  -3 2125.06   91.87
  -1   0   3 2042.12   91.87
   1   0  -3 2015.81   91.91
   1   0  -3 2036.86   91.92
   1   0  -3 1974.78   91.83
  -1   0   2  359.09   16.68
  -1   0   2  373.91   16.64
   1   0  -2  375.79   16.63
   1   0  -2  391.35   16.65
  -1   0   2  367.05   16.64
   1   0  -2  375.32   16.65
  -1   0   2  360.46   16.65
  -1   0   2  355.61   16.69
   1   0  -2  347.47   16.69
   1   0  -2  368.65   16.65
   1   0  -1   88.67    3.96
  -1   0   1   89.39    3.96
   1   0  -1   85.95    3.95
  -1   0   1   88.22    3.99
   1   0  -1   82.89    3.99
   1   0   0  293.63   14.95
   1   0   0  275.43   14.94
   1   0   0  348.88   14.92
   1   0   0  351.34   14.93
  -1   0   0  349.05   14.93
  -1   0  -1  373.46   16.46
   1   0   1  359.92   16.46
   1   0   1  368.20   16.45
  -1   0  -1  365.73   16.49
   1   0   1  360.02   16.49
  -1   0  -2  372.54   16.70
   1   0   2  368.74   16.69
  -1   0  -2  365.14   16.69
   1   0   2  375.50   16.70
  -1   0  -2  384.50   16.74
   1   0   2  365.68   16.69
  -1   0  -3  373.74   15.85
  -1   0  -3  371.58   15.79
   1   0   3  334.40   15.78
   1   0   3  338.10   15.73
   1   0   3  367.48   15.79
   1   0   3  350.47   15.78
  -1   0  -3  350.06   15.78
   1   0   4   19.26    0.90
  -1   0  -4   19.73    0.90
  -1   0  -4   18.22    1.00
   1   0   4   18.38    1.01
  -1   0  -5    5.86    0.58
   1   0   5    6.41    0.60
  -1   0  -5    6.27    0.35
   1   0   5    7.64    0.69
  -1   0  -5    6.03    0.55
   1   0   5    5.59    0.59
  -1   0  -6    3.94    0.48
   1   0   6    4.22    0.63
   1   0   6    3.97    0.52
  -1   0  -6    4.02    0.31
   1   0   6    3.85    0.55
  -1   0  -6    3.90    0.55
  -1   0  -7   91.48    4.10
  -1   0  -7   89.28    4.23
   1   0   7   88.10    4.22
   1   0   7   91.97    4.07
  -1   0  -7   87.55    4.21
   1   0   7   86.16    4.23
   1   0   7   81.81    4.22
  -1   0  -8   63.77    2.73
   1   0   8   55.73    2.91
  -1   0  -8   58.51    2.86
   1   0   8   57.43    2.65
   1   0   8   59.26    2.87
  -1   0  -8   56.60    2.89
   1   0   8   55.88    2.88
   1   0   9    0.31    0.82
  -1   0  -9    0.68    1.02
  -1   0  -9    0.23    0.36
   1   0   9   -0.28    0.65
  -1   0  -9    0.25    0.53
   1   0   9    0.11    0.67
  -1   0  -9    0.42    0.70
  -1   0 -10   28.34    1.32
  -1   0 -10   21.90    1.33
  -1   0 -10   24.39    1.59
   1   0  10   30.02    1.57
   1   0  10   23.13    1.63
   1   0  10   23.77    1.58
  -1   0 -10   24.74    1.49
   1   0  11    1.89    0.87
  -1   0 -11    1.84    0.49
   1   0  11    3.39    1.07
  -1   0 -11    2.21    0.88
  -1   0 -11    2.09    0.73
   1   0  12   -0.05    1.08
  -1   0 -12   -0.05    0.48
   1   0  12   -0.05    0.93
  -1   0 -12    0.22    0.91
   1   0  13    3.78    1.26
   1   0  13    1.33    1.00
  -1   0 -13    3.11    1.06
   1   0  14    1.79    1.39
   1   0  14    1.33    1.12
  -1   0 -14   -0.62    1.19
   1   0  15    0.91    1.59
   1   0  15    1.63    1.23
  -1   0 -15   -0.91    1.34
   1   0  16    1.35    1.71
   1   0  16    0.64    1.39
  -1   0 -16   -0.58    1.38
  -1  -1  15    0.69    1.51
  -1  -1  15    1.91    1.28
   1   1 -15    1.23    1.23
  -1  -1  14    8.49    1.51
   1   1 -14    6.60    1.28
  -1  -1  14    5.91    1.26
   1   1 -13   10.61    0.96
  -1  -1  13   12.29    1.31
  -1  -1  13   10.37    1.45
   1   1 -13   12.99    1.27
  -1  -1  12   -0.73    0.90
   1   1 -12   -0.44    0.87
   1   1 -12    0.75    0.61
  -1  -1  12    1.42    1.03
   1   1 -12   -0.34    0.63
   1   1 -11    3.47    0.63
   1   1 -11    2.92    0.65
  -1  -1  11    4.67    0.79
  -1  -1  11    4.30    0.98
   1   1 -11    2.55    0.85
  -1  -1  11    3.30    0.89
  -1  -1  10   20.77    1.22
   1   1 -10   16.17    1.26
   1   1 -10   17.55    1.31
  -1  -1  10   18.47    1.33
  -1  -1  10   18.54    1.32
   1   1 -10   15.70    1.13
   1   1 -10   18.22    1.47
   1   1 -10   20.31    1.16
   1   1  -9   -0.43    0.51
   1   1  -9   -0.16    0.84
  -1  -1   9   -0.76    0.70
   1   1  -9   -0.80    0.68
  -1  -1   9   -0.21    0.70
   1   1  -9    0.86    0.52
  -1  -1   9   -0.09    0.59
   1   1  -9    0.03    0.63
   1   1  -8    9.32    0.76
   1   1  -8   10.82    0.89
  -1  -1   8   10.86    0.91
   1   1  -8   10.24    0.83
  -1  -1   8    9.83    0.79
  -1  -1   8   11.59    0.91
   1   1  -8   12.47    0.79
   1   1  -7   53.52    2.86
   1   1  -7   58.19    2.89
  -1  -1   7   64.64    2.88
  -1  -1   7   59.35    2.91
   1   1  -7   61.75    2.97
  -1  -1   7   59.66    2.95
   1   1  -7   64.90    2.88
   1   1  -6   64.17    2.99
  -1  -1   6   61.75    3.01
   1   1  -6   61.81    3.07
  -1  -1   6   65.23    3.06
  -1  -1   6   64.59    2.98
   1   1  -6   62.49    3.00
  -1  -1   5  126.86    5.78
   1   1  -5  130.20    5.78
  -1  -1   5  138.31    5.76
  -1  -1   5  130.23    5.76
  -1  -1   5  117.17    5.68
  -1  -1   5  131.26    5.82
   1   1  -5  130.36    5.84
  -1  -1   4  393.01   18.44
  -1  -1   4  420.29   18.48
   1   1  -4  395.36   18.48
  -1  -1   4  417.84   18.50
   1   1  -4  410.03   18.44
  -1  -1   4  415.47   18.44
  -1  -1   4  432.43   18.54
   1   1  -4  421.92   18.55
   1   1  -4  414.90   18.51
   1   1  -3 1946.78   80.23
  -1  -1   3 1796.30   80.18
   1   1  -3 1795.43   80.18
  -1  -1   3 1807.83   80.20
   1   1  -3 1875.08   80.21
   1   1  -3 1842.38   80.23
  -1  -1   3 1791.61   80.22
   1   1  -3 1783.27   80.25
   1   1  -3 1608.65   80.18
   1   1  -3 1791.84   80.26
  -1  -1   3 1801.35   80.18
   1   1  -2   73.50    3.24
   1   1  -2   69.04    3.20
  -1  -1   2   68.89    3.21
   1   1  -2   69.13    3.24
  -1  -1   2   63.76    3.22
  -1  -1   2   71.03    3.25
   1   1  -2   74.17    3.27
   1   1  -2   76.17    3.21
  -1  -1   2   70.86    3.20
  -1  -1   2   77.22    3.25
   1   1  -2   70.93    3.29
   1   1  -2   72.65    3.24
  -1  -1   2   67.78    3.20
   1   1  -2   66.48    3.20
   1   1  -2   72.21    3.24
   1   1  -1 1510.37   68.26
  -1  -1   1 1551.95   68.25
   1   1  -1 1533.04   68.23
  -1  -1   1 1513.52   68.23
   1   1  -1 1425.73   68.25
  -1  -1   1 1428.36   68.24
  -1  -1   1 1433.03   68.27
   1   1  -1 1505.27   68.28
  -1  -1   1 1535.46   68.23
   1   1  -1 1529.24   68.23
  -1  -1   1 1524.21   68.23
   1   1  -1 1567.45   68.23
   1   1  -1 1514.61   68.24
  -1  -1   1 1559.06   68.24
  -1  -1   1 1578.32   68.25
   1   1  -1 1536.78   68.25
   1   1  -1 1530.27   68.24
  -1  -1   1 1530.79   68.24
  -1  -1   0 1465.82   61.62
  -1  -1   0 1392.47   61.63
   1   1   0 1308.55   61.61
  -1  -1   0 1361.71   61.62
   1   1   0 1261.21   61.60
  -1  -1   0 1387.96   61.60
  -1  -1   0 1413.81   61.62
  -1  -1   0 1429.45   61.64
  -1  -1   0 1408.59   61.62
   1   1   0 1352.94   61.62
  -1  -1   0 1477.21   61.63
  -1  -1  -1  762.73   33.32
   1   1   1  743.09   33.32
  -1  -1  -1  751.43   33.31
  -1  -1  -1  771.86   33.31
   1   1   1  752.68   33.32
  -1  -1  -1  784.81   33.32
  -1  -1  -1  713.91   33.31
   1   1   1  705.61   33.31
   1   1   1  698.35   33.31
  -1  -1  -1  753.30   33.32
  -1  -1  -2 2601.07  121.45
  -1  -1  -2 2664.13  121.47
   1   1   2 2723.26  121.47
   1   1   2 2629.02  121.48
  -1  -1  -2 2749.90  121.48
   1   1   2 2705.82  121.46
  -1  -1  -2 2756.77  121.46
   1   1   2 2788.52  121.46
  -1  -1  -2 2724.34  121.46
  -1  -1  -2 2722.98  121.45
   1   1   3    6.82    0.47
  -1  -1  -3    6.29    0.48
   1   1   3    5.68    0.46
   1   1   3    7.30    0.37
  -1  -1  -3    6.45    0.37
  -1  -1  -3    6.11    0.42
   1   1   3    5.50    0.45
  -1  -1  -3    6.88    0.36
  -1  -1  -4   42.54    1.91
  -1  -1  -4   41.55    2.00
  -1  -1  -4   41.14    1.96
   1   1   4   43.14    2.00
   1   1   4   38.98    1.97
  -1  -1  -4   41.62    1.91
  -1  -1  -5   36.83    1.67
   1   1   5   32.78    1.68
  -1  -1  -5   33.00    1.61
   1   1   5   36.64    1.68
  -1  -1  -5   37.58    1.68
  -1  -1  -5   32.07    1.53
  -1  -1  -5   31.89    1.53
  -1  -1  -6    3.41    0.55
   1   1   6    2.75    0.52
  -1  -1  -6    4.28    0.53
   1   1   6    2.73    0.51
   1   1   6    2.82    0.54
  -1  -1  -6    2.67    0.40
  -1  -1  -7    3.80    0.56
   1   1   7    3.45    0.55
  -1  -1  -7    4.16    0.35
  -1  -1  -7    4.27    0.58
   1   1   7    4.62    0.53
  -1  -1  -7    3.61    0.45
   1   1   7    4.11    0.59
   1   1   8   38.58    2.08
  -1  -1  -8   39.02    2.00
   1   1   8   36.37    2.07
  -1  -1  -8   40.58    2.10
  -1  -1  -8   41.06    1.90
  -1  -1  -8   39.38    2.07
   1   1   8   43.11    2.07
  -1  -1  -9    0.87    0.36
  -1  -1  -9    1.56    0.68
   1   1   9    1.48    0.66
  -1  -1  -9    1.57    0.52
   1   1   9    1.40    0.74
   1   1  10   31.63    1.86
  -1  -1 -10   29.44    1.81
   1   1  10   33.23    1.81
   1   1  10   30.85    1.84
  -1  -1 -10   31.85    1.57
  -1  -1 -10   31.81    1.76
  -1  -1 -11   13.17    1.15
  -1  -1 -11   13.68    0.82
   1   1  11   13.24    1.20
  -1  -1 -11   12.77    1.05
   1   1  11   11.73    1.26
   1   1  12    0.11    0.89
  -1  -1 -12    0.43    0.53
   1   1  12    0.14    1.00
  -1  -1 -12    0.95    0.85
   1   1  13    2.93    1.04
   1   1  13    2.50    1.18
  -1  -1 -13    0.83    0.98
   1   1  14    1.02    1.10
   1   1  14    3.98    1.37
  -1  -1 -14    0.26    1.12
   1   1  15    0.66    1.25
   1   1  15   -1.90    1.48
  -1  -1 -15    0.07    1.22
   1   1  16   -1.34    1.29
   1   1  16   -0.47    1.55
  -1  -1 -16    1.59    1.34
  -1  -2  15    1.40    1.23
  -1  -2  15    2.32    1.63
   1   2 -15    1.31    1.30
  -1  -2  14   -0.51    1.18
  -1  -2  14   -0.08    1.47
   1   2 -14    1.34    1.21
  -1  -2  13   10.90    1.32
  -1  -2  13   11.71    1.50
   1   2 -13   10.79    1.34
   1   2 -12    5.84    1.08
  -1  -2  12    6.68    1.04
   1   2 -12    5.09    0.71
  -1  -2  12    6.48    1.24
  -1  -2  11    2.57    1.07
  -1  -2  11    5.26    0.93
   1   2 -11    3.80    0.66
   1   2 -11    4.96    0.98
  -1  -2  11    4.69    0.78
  -1  -2  11    5.97    0.58
  -1  -2  10   10.62    1.18
   1   2 -10   11.34    1.12
  -1  -2  10    9.40    1.07
   1   2 -10   14.12    1.25
  -1  -2  10   14.29    0.85
   1   2 -10   10.24    0.86
  -1  -2  10   11.15    0.97
  -1  -2   9    0.93    0.59
  -1  -2   9    0.80    0.50
  -1  -2   9    1.59    0.82
   1   2  -9    0.14    0.68
  -1  -2   9    1.74    0.70
   1   2  -9    0.42    0.52
   1   2  -9    1.38    0.77
   1   2  -8    8.34    0.70
   1   2  -8    9.52    0.77
  -1  -2   8    9.96    0.78
  -1  -2   8    8.89    0.86
   1   2  -8   10.83    0.90
  -1  -2   8    9.80    0.91
  -1  -2   8    9.45    0.70
   1   2  -8    8.09    0.86
   1   2  -7   17.36    1.06
  -1  -2   7   19.30    1.16
  -1  -2   7   19.25    1.06
   1   2  -7   20.46    1.10
  -1  -2   7   18.28    1.05
  -1  -2   7   19.82    1.08
   1   2  -7   16.78    1.14
   1   2  -7   17.85    1.18
  -1  -2   7   18.77    1.19
   1   2  -6   34.42    1.74
  -1  -2   6   34.36    1.74
  -1  -2   6   35.00    1.55
  -1  -2   6   31.26    1.69
  -1  -2   6   33.04    1.64
   1   2  -6   29.73    1.69
   1   2  -6   31.38    1.54
   1   2  -6   31.67    1.64
   1   2  -6   35.16    1.67
  -1  -2   6   31.08    1.63
   1   2  -5    7.06    0.59
  -1  -2   5    6.14    0.42
   1   2  -5    6.18    0.75
  -1  -2   5    6.29    0.54
  -1  -2   5    7.04    0.65
   1   2  -5    6.24    0.62
   1   2  -5    6.55    0.42
  -1  -2   4   59.42    2.65
   1   2  -4   60.49    2.75
  -1  -2   4   55.87    2.69
  -1  -2   4   61.37    2.72
   1   2  -4   60.83    2.86
   1   2  -4   62.14    2.77
  -1  -2   4   63.56    2.78
  -1  -2   4   51.29    2.64
   1   2  -4   54.57    2.64
  -1  -2   3   66.21    3.06
   1   2  -3   66.77    3.06
  -1  -2   3   59.09    3.01
   1   2  -3   63.28    3.04
  -1  -2   3   68.28    2.99
   1   2  -3   62.06    2.98
  -1  -2   3   65.11    2.99
   1   2  -3   66.59    3.14
   1   2  -3   63.43    3.03
  -1  -2   3   71.13    3.04
   1   2  -2  344.91   15.45
  -1  -2   2  353.50   15.45
  -1  -2   2  356.61   15.43
   1   2  -2  338.36   15.42
   1   2  -2  310.32   15.53
  -1  -2   2  304.00   15.46
   1   2  -2  353.36   15.42
   1   2  -2  339.51   15.46
  -1  -2   2  345.38   15.42
   1   2  -2  353.72   15.47
  -1  -2   2  341.43   15.45
   1   2  -1 3046.65  138.56
  -1  -2   1 3097.06  138.56
  -1  -2   1 3062.07  138.56
  -1  -2   1 3083.47  138.57
   1   2  -1 3043.21  138.57
  -1  -2   1 3111.42  138.58
   1   2  -1 3115.19  138.58
   1   2  -1 3014.79  138.63
  -1  -2   1 2963.87  138.63
   1   2  -1 3111.91  138.53
  -1  -2   1 3124.79  138.57
  -1  -2   1 3158.52  138.60
   1   2  -1 3150.16  138.60
  -1  -2   0  150.26    6.90
  -1  -2   0  156.93    6.91
   1   2   0  156.02    6.91
  -1  -2   0  147.23    6.91
  -1  -2   0  169.55    6.95
  -1  -2   0  160.22    6.94
   1   2   0  144.91    6.93
  -1  -2   0  149.05    6.96
   1   2   0  146.46    6.90
  -1  -2   0  150.69    6.89
  -1  -2  -1  488.82   21.84
   1   2   1  466.88   21.87
  -1  -2  -1  475.37   21.87
  -1  -2  -1  490.47   21.87
  -1  -2  -1  499.83   21.87
   1   2   1  495.00   21.88
  -1  -2  -2  222.44   10.33
   1   2   2  221.08   10.34
   1   2   2  232.31   10.33
  -1  -2  -2  230.43   10.32
  -1  -2  -2  236.20   10.33
  -1  -2  -3  150.52    7.09
  -1  -2  -3  168.02    7.17
   1   2   3  162.41    7.13
  -1  -2  -3  155.00    7.13
  -1  -2  -3  165.74    7.14
  -1  -2  -4    3.82    0.45
   1   2   4    4.51    0.46
  -1  -2  -4    4.03    0.33
  -1  -2  -4    3.61    0.29
   1   2   4    3.39    0.30
  -1  -2  -4    3.87    0.44
  -1  -2  -4    3.48    0.28
   1   2   4    2.99    0.35
   1   2   5  178.85    7.47
  -1  -2  -5  154.74    7.46
  -1  -2  -5  172.77    7.55
   1   2   5  163.96    7.55
  -1  -2  -5  164.97    7.54
   1   2   5  165.18    7.55
   1   2   5  149.88    7.48
  -1  -2  -5  160.49    7.48
  -1  -2  -5  178.38    7.47
  -1  -2  -6   43.61    2.26
   1   2   6   43.47    2.27
  -1  -2  -6   46.51    2.26
   1   2   6   48.44    2.27
  -1  -2  -6   44.36    2.18
   1   2   6   44.71    2.13
  -1  -2  -6   50.07    2.15
  -1  -2  -7  114.77    5.48
  -1  -2  -7  119.77    5.43
  -1  -2  -7  118.56    5.34
   1   2   7  124.09    5.50
  -1  -2  -7  121.74    5.49
   1   2   7  110.79    5.43
   1   2   7  115.98    5.50
   1   2   8   -0.95    0.59
  -1  -2  -8    0.18    0.63
   1   2   8    0.10    0.58
  -1  -2  -8    0.27    0.40
  -1  -2  -8   -1.12    0.59
   1   2   8    0.19    0.55
  -1  -2  -9   26.07    1.55
   1   2   9   27.45    1.57
   1   2   9   29.73    1.53
  -1  -2  -9   25.11    1.50
  -1  -2  -9   27.18    1.42
  -1  -2  -9   22.62    1.30
   1   2   9   25.99    1.49
  -1  -2 -10    0.65    0.68
   1   2  10    2.27    0.75
   1   2  10    0.99    0.76
  -1  -2 -10    1.58    0.44
  -1  -2 -10    1.82    0.58
   1   2  10    2.14    0.79
   1   2  11    0.86    0.85
  -1  -2 -11    0.65    0.44
   1   2  11    0.18    0.87
  -1  -2 -11    0.88    0.62
  -1  -2 -11   -0.64    0.78
  -1  -2 -12   -0.64    0.69
   1   2  12   -1.11    0.95
  -1  -2 -12   -0.36    0.79
   1   2  12   -0.17    0.89
   1   2  13    5.50    1.16
  -1  -2 -13    5.29    1.05
   1   2  13    4.84    1.11
   1   2  14    0.10    1.22
  -1  -2 -14    0.38    1.06
   1   2  14    0.20    1.09
   1   2  15   -1.29    1.40
  -1  -2 -15    0.84    1.18
   1   2  15    0.15    1.21
  -1  -2 -16    0.39    1.28
   1   2  16    1.04    1.32
   1   3 -15   -0.12    1.63
  -1  -3  15   -0.80    1.70
  -1  -3  15   -0.77    1.29
   1   3 -15   -0.80    1.19
   1   3 -15   -0.64    1.50
  -1  -3  14   -0.59    1.58
  -1  -3  14   -0.32    1.18
   1   3 -14   -0.69    1.10
   1   3 -14   -0.22    1.30
  -1  -3  13    1.19    1.09
   1   3 -13    0.82    1.14
  -1  -3  13    2.62    1.42
   1   3 -12    2.74    1.11
  -1  -3  12    3.26    1.23
  -1  -3  12    3.06    1.04
   1   3 -12    0.85    0.61
  -1  -3  11   -0.39    1.02
  -1  -3  11   -0.09    0.57
   1   3 -11    0.90    0.95
  -1  -3  11   -0.51    0.73
  -1  -3  11   -0.25    0.86
   1   3 -11    0.34    0.54
  -1  -3  10   -0.46    0.98
   1   3 -10   -0.12    0.52
  -1  -3  10    0.33    0.64
  -1  -3  10    1.49    0.80
   1   3 -10   -0.54    0.86
  -1  -3  10   -0.49    0.57
   1   3 -10    0.20    0.87
   1   3  -9    7.32    0.74
  -1  -3   9   10.02    1.11
  -1  -3   9    8.47    0.83
  -1  -3   9    9.82    0.99
  -1  -3   9    9.50    0.79
   1   3  -9    8.70    1.01
   1   3  -9    8.58    1.24
   1   3  -8   68.16    3.62
  -1  -3   8   73.75    3.51
   1   3  -8   70.64    3.49
  -1  -3   8   71.61    3.20
   1   3  -8   73.99    3.60
  -1  -3   8   74.05    3.35
   1   3  -8   66.03    3.46
   1   3  -8   66.03    3.32
  -1  -3   8   61.73    3.31
  -1  -3   8   72.17    3.44
   1   3  -7   29.39    1.76
   1   3  -7   29.57    1.85
  -1  -3   7   27.72    1.60
   1   3  -7   29.32    1.65
  -1  -3   7   28.89    1.66
  -1  -3   7   27.43    1.51
   1   3  -7   27.89    1.50
  -1  -3   7   30.63    1.40
   1   3  -7   25.48    1.64
  -1  -3   7   28.00    1.53
   1   3  -6   97.56    4.49
   1   3  -6   94.97    4.62
  -1  -3   6   94.53    4.49
   1   3  -6   94.31    4.68
   1   3  -6  100.08    4.59
  -1  -3   6   96.99    4.58
  -1  -3   6   93.83    4.48
   1   3  -6   91.31    4.55
  -1  -3   6   99.13    4.42
   1   3  -5  193.63    9.13
  -1  -3   5  201.02    9.00
   1   3  -5  192.03    9.11
  -1  -3   5  192.48    9.04
   1   3  -5  190.69    9.05
   1   3  -5  212.81    9.13
   1   3  -5  194.46    9.21
   1   3  -5  199.21    9.12
  -1  -3   5  205.33    9.13
  -1  -3   5  199.48    9.07
   1   3  -5  212.71    9.20
  -1  -3   5  196.42    9.06
  -1  -3   4  104.95    4.95
  -1  -3   4  103.46    5.00
   1   3  -4   99.57    5.05
  -1  -3   4  104.94    5.02
   1   3  -4   98.43    5.14
  -1  -3   4  114.60    5.01
   1   3  -4  120.60    5.07
   1   3  -4  119.33    5.10
   1   3  -4  110.50    5.05
  -1  -3   4  110.13    5.05
   1   3  -3  285.49   13.06
  -1  -3   3  297.57   13.06
  -1  -3   3  274.62   13.12
   1   3  -3  279.23   13.16
  -1  -3   3  274.86   13.05
  -1  -3   3  288.58   13.03
   1   3  -3  282.80   13.05
   1   3  -3  308.84   13.10
  -1  -3   3  281.22   13.00
   1   3  -3  309.26   13.08
   1   3  -2  102.42    4.96
  -1  -3   2  119.70    5.03
  -1  -3   2   93.66    4.99
  -1  -3   2  111.26    4.97
   1   3  -2  109.04    4.98
  -1  -3   2  109.44    4.94
   1   3  -2  108.50    5.10
  -1  -3   2  111.10    4.95
  -1  -3   1    3.06    0.36
   1   3  -1    1.88    0.31
  -1  -3   1    1.84    0.26
  -1  -3   1    2.29    0.31
   1   3  -1    2.22    0.53
  -1  -3   1    1.96    0.32
   1   3  -1    1.78    0.31
  -1  -3   1    2.81    0.44
  -1  -3   0  286.68   11.79
  -1  -3   0  241.97   11.83
  -1  -3   0  245.30   11.80
   1   3   0  249.59   11.81
  -1  -3   0  289.28   11.88
  -1  -3   0  262.09   11.83
  -1  -3   0  263.90   11.87
  -1  -3   0  253.29   11.83
  -1  -3  -1  569.73   25.48
  -1  -3  -1  566.96   25.49
  -1  -3  -1  596.77   25.49
  -1  -3  -1  585.90   25.52
   1   3   1  553.37   25.44
  -1  -3  -1  554.92   25.44
  -1  -3  -2   83.48    3.96
  -1  -3  -2   86.58    3.96
  -1  -3  -2   88.62    3.97
  -1  -3  -3  304.44   13.70
  -1  -3  -3  303.99   13.71
  -1  -3  -3  301.61   13.72
  -1  -3  -4    1.45    0.42
  -1  -3  -4    1.74    0.48
   1   3   4    1.60    0.43
  -1  -3  -4    1.40    0.32
  -1  -3  -4    1.47    0.30
   1   3   5  146.92    7.04
   1   3   5  155.88    7.15
  -1  -3  -5  152.38    7.14
  -1  -3  -5  165.18    7.16
  -1  -3  -5  162.62    7.08
  -1  -3  -5  158.42    7.04
   1   3   6   68.25    3.34
  -1  -3  -6   76.99    3.47
  -1  -3  -6   78.45    3.36
   1   3   6   69.25    3.45
  -1  -3  -6   71.08    3.44
  -1  -3  -6   72.34    3.34
  -1  -3  -7   14.50    0.97
   1   3   7   15.20    1.00
  -1  -3  -7   14.06    1.01
  -1  -3  -7   14.37    0.83
  -1  -3  -7   15.98    0.81
  -1  -3  -8    4.31    0.37
  -1  -3  -8    3.69    0.46
   1   3   8    3.55    0.32
   1   3   8    3.44    0.67
  -1  -3  -8    4.26    0.73
  -1  -3  -8    4.95    0.67
   1   3   8    4.36    0.60
  -1  -3  -9   17.01    0.85
  -1  -3  -9   16.88    1.16
   1   3   9   14.26    1.07
   1   3   9   17.53    1.20
  -1  -3  -9   17.01    1.16
  -1  -3  -9   15.97    1.01
   1   3  10   20.58    1.44
   1   3  10   20.37    1.33
  -1  -3 -10   21.75    1.28
  -1  -3 -10   22.87    1.39
  -1  -3 -11   -0.46    0.74
   1   3  11   -0.21    0.86
  -1  -3 -11    0.68    0.50
   1   3  11   -0.49    0.80
  -1  -3 -11    0.66    0.62
   1   3  12    8.69    1.11
  -1  -3 -12    7.70    1.02
   1   3  12    8.21    1.07
   1   3  13    7.38    1.11
   1   3  13    5.83    1.10
   1   3  14   -0.21    1.10
   1   3  14    1.11    1.13
  -1  -3 -15    3.32    1.21
   1   3  15    2.11    1.27
  -1  -3 -16    1.79    1.27
   1   3  16    0.08    1.36
   1   4 -14   -0.69    1.61
  -1  -4  14    1.34    1.20
   1   4 -14    1.20    1.20
   1   4 -14    1.20    1.42
  -1  -4  14    1.16    1.74
   1   4 -13    2.98    1.47
  -1  -4  13    4.11    1.22
   1   4 -13    2.61    1.22
   1   4 -13    6.71    1.43
  -1  -4  13    3.45    1.61
   1   4 -12    1.87    1.36
   1   4 -12    2.29    1.12
  -1  -4  12    2.33    1.06
   1   4 -12    4.12    1.22
  -1  -4  12    5.79    1.40
  -1  -4  11   14.71    1.50
   1   4 -11   10.39    1.47
  -1  -4  11   12.52    1.27
   1   4 -11    9.69    1.33
  -1  -4  11   15.50    1.04
   1   4 -11   15.02    1.45
  -1  -4  10    3.27    0.74
  -1  -4  10    5.13    0.75
  -1  -4  10    4.41    0.92
   1   4 -10    6.22    0.95
  -1  -4  10    2.26    1.08
   1   4 -10    3.48    0.95
  -1  -4  10    3.67    0.71
   1   4 -10    3.81    1.14
   1   4 -10    3.03    1.04
  -1  -4   9    2.72    0.96
   1   4  -9    3.26    0.87
   1   4  -9    3.95    1.12
  -1  -4   9    2.53    0.67
  -1  -4   9    2.78    0.38
  -1  -4   9    2.90    0.69
   1   4  -9    1.76    0.97
   1   4  -9    3.11    0.85
  -1  -4   9    2.04    0.85
   1   4  -9    1.06    0.94
   1   4  -8  114.81    5.86
  -1  -4   8  125.55    5.72
   1   4  -8  116.87    5.93
  -1  -4   8  125.31    5.61
  -1  -4   8  127.97    5.91
   1   4  -8  114.68    5.86
   1   4  -8  126.04    5.94
  -1  -4   8  121.93    5.72
  -1  -4   8  120.51    5.80
   1   4  -7   96.16    4.71
  -1  -4   7   97.43    4.58
   1   4  -7   95.23    4.76
  -1  -4   7   96.83    4.71
   1   4  -7  102.86    4.72
   1   4  -7   93.61    4.70
  -1  -4   7   99.90    4.58
  -1  -4   7   96.05    4.49
   1   4  -7   98.96    4.50
   1   4  -7   98.05    4.86
   1   4  -7   92.81    4.74
   1   4  -6    0.91    0.34
   1   4  -6    0.29    0.60
   1   4  -6    1.20    0.63
  -1  -4   6    1.35    0.55
  -1  -4   6    1.88    0.67
   1   4  -6    1.38    0.58
   1   4  -6    0.17    0.81
  -1  -4   6    1.76    0.58
  -1  -4   6    1.31    0.36
  -1  -4   6    1.22    0.51
   1   4  -6    1.60    0.80
  -1  -4   5   38.89    1.88
   1   4  -5   38.13    2.01
   1   4  -5   35.22    2.09
   1   4  -5   39.10    2.03
   1   4  -5   34.31    1.79
   1   4  -5   39.80    1.95
  -1  -4   5   35.84    1.96
  -1  -4   5   33.83    1.79
   1   4  -5   39.09    1.97
  -1  -4   5   39.18    1.91
  -1  -4   5   37.62    1.91
   1   4  -4  192.19    8.91
   1   4  -4  223.07    8.99
   1   4  -4  197.56    9.05
  -1  -4   4  201.78    8.86
   1   4  -4  183.37    8.81
   1   4  -4  200.37    8.90
  -1  -4   4  201.91    8.91
  -1  -4   4  189.87    8.81
   1   4  -4  200.06    8.92
  -1  -4   4  183.78    8.88
  -1  -4   4  178.57    8.87
   1   4  -3  688.39   31.76
   1   4  -3  798.48   31.84
  -1  -4   3  695.04   31.87
   1   4  -3  695.59   31.89
  -1  -4   3  697.83   31.75
   1   4  -3  697.47   31.72
   1   4  -3  718.40   31.77
  -1  -4   3  710.36   31.77
  -1  -4   3  702.06   31.72
   1   4  -3  731.64   31.80
  -1  -4   3  669.09   31.77
  -1  -4   3  674.84   31.79
  -1  -4   2  297.47   14.33
   1   4  -2  295.08   14.35
  -1  -4   2  337.07   14.28
   1   4  -2  351.38   14.31
  -1  -4   2  311.32   14.21
   1   4  -2  305.85   14.26
   1   4  -2  316.34   14.20
   1   4  -2  299.77   14.21
  -1  -4   2  312.48   14.23
  -1  -4   2  316.06   14.23
   1   4  -2  314.89   14.23
   1   4  -1  404.52   16.96
   1   4  -1  382.94   16.93
  -1  -4   1  347.98   16.89
   1   4  -1  343.57   16.83
  -1  -4   1  400.84   16.82
   1   4  -1  377.92   16.86
   1   4  -1  356.08   16.86
  -1  -4   1  391.85   16.93
   1   4  -1  410.33   17.05
  -1  -4   1  343.04   16.96
   1   4   0    1.48    0.47
  -1  -4   0    1.40    0.44
  -1  -4   0    1.03    0.48
  -1  -4   0    1.48    0.35
   1   4   0    0.72    0.36
  -1  -4   0    1.45    0.24
  -1  -4   0    1.73    0.62
   1   4   0    1.29    0.31
  -1  -4   0    0.65    0.36
   1   4   1  163.54    7.22
  -1  -4  -1  161.44    7.22
  -1  -4  -1  150.35    7.18
   1   4   1  159.69    7.16
  -1  -4  -1  158.01    7.16
  -1  -4  -1  152.63    7.17
  -1  -4  -1  163.61    7.27
  -1  -4  -1  162.39    7.26
   1   4   2  360.45   16.52
  -1  -4  -2  377.17   16.52
  -1  -4  -2  342.96   16.54
  -1  -4  -2  369.73   16.42
   1   4   2  361.61   16.43
  -1  -4  -2  376.40   16.51
   1   4   2  363.40   16.50
   1   4   3    1.60    0.45
  -1  -4  -3    0.99    0.44
   1   4   3    0.69    0.34
   1   4   4   15.73    0.88
  -1  -4  -4   15.75    0.88
  -1  -4  -4   15.13    0.95
   1   4   4   14.69    0.95
  -1  -4  -4   18.14    0.99
   1   4   5   59.20    2.72
  -1  -4  -5   56.60    2.71
   1   4   5   53.88    2.79
  -1  -4  -5   58.46    2.78
  -1  -4  -5   58.88    2.79
   1   4   6  251.96   11.19
  -1  -4  -6  255.61   11.28
   1   4   6  241.74   11.28
  -1  -4  -6  237.40   11.25
  -1  -4  -6  245.88   11.19
  -1  -4  -7   40.21    2.02
  -1  -4  -7   39.01    1.88
   1   4   7   38.34    2.03
  -1  -4  -7   37.06    2.01
  -1  -4  -8    1.38    0.62
   1   4   8    2.04    0.67
  -1  -4  -8    1.67    0.74
  -1  -4  -8    2.44    0.39
  -1  -4  -9    0.35    0.36
  -1  -4  -9    0.59    0.66
   1   4   9    0.57    0.73
  -1  -4 -10   22.06    1.47
   1   4  10   20.93    1.35
   1   4  10   25.39    1.54
  -1  -4 -10   23.62    1.17
  -1  -4 -11   32.19    1.87
  -1  -4 -11   31.67    1.50
   1   4  11   31.95    1.93
   1   4  11   29.51    1.73
   1   4  12   -0.42    0.88
   1   4  12    0.30    0.82
  -1  -4 -12    1.54    0.88
  -1  -4 -13    1.14    0.96
   1   4  13    0.07    1.03
  -1  -4 -14    2.79    1.12
   1   4  14    2.86    1.16
  -1  -4 -15    2.51    1.20
   1   4  15    3.24    1.40
  -1  -4 -16   -0.22    1.29
   1   4  16   -0.35    1.42
  -1  -5  14   -0.14    1.30
   1   5 -14    3.64    1.37
  -1  -5  14   -1.33    1.76
   1   5 -14   -0.11    1.48
  -1  -5  13    1.04    1.23
   1   5 -13   -0.84    1.47
   1   5 -13   -1.44    1.30
  -1  -5  13   -4.06    1.72
  -1  -5  12    9.50    1.31
  -1  -5  12    7.98    0.94
  -1  -5  12    9.89    1.71
   1   5 -12    5.78    1.47
   1   5 -12    6.06    1.38
  -1  -5  11    4.51    1.09
  -1  -5  11    2.63    0.78
  -1  -5  11    4.57    1.36
   1   5 -11    1.23    1.22
   1   5 -11    2.93    1.12
  -1  -5  10    8.94    1.38
  -1  -5  10    8.14    0.90
   1   5 -10    6.46    1.17
  -1  -5  10    7.83    1.09
   1   5 -10    5.60    0.95
   1   5 -10    6.76    1.16
  -1  -5  10    7.52    0.85
  -1  -5   9    2.20    1.10
  -1  -5   9    3.34    0.73
  -1  -5   9    3.24    0.74
  -1  -5   9    3.12    0.46
   1   5  -9    3.81    1.26
   1   5  -9    2.37    0.96
   1   5  -9    4.10    0.82
  -1  -5   9    3.45    0.94
   1   5  -9    4.29    0.48
   1   5  -9    3.15    1.01
  -1  -5   8    0.39    0.67
   1   5  -8    0.96    0.85
   1   5  -8    0.15    0.40
  -1  -5   8    0.41    0.97
   1   5  -8    1.55    0.84
  -1  -5   8    0.59    0.71
   1   5  -8   -0.12    1.11
  -1  -5   8    1.15    0.43
   1   5  -7   32.83    1.73
   1   5  -7   35.64    2.02
   1   5  -7   33.06    2.10
  -1  -5   7   34.91    2.05
  -1  -5   7   33.57    1.73
  -1  -5   7   36.80    1.85
  -1  -5   7   34.96    1.88
  -1  -5   7   34.21    1.87
   1   5  -7   34.06    2.05
  -1  -5   6   46.69    2.25
  -1  -5   6   44.00    2.29
  -1  -5   6   44.95    2.28
   1   5  -6   44.35    2.43
   1   5  -6   42.64    2.31
  -1  -5   6   43.21    2.38
  -1  -5   6   42.61    2.15
   1   5  -6   41.39    2.35
   1   5  -6   42.54    2.15
   1   5  -6   44.38    2.44
   1   5  -6   52.39    2.66
  -1  -5   5    1.29    0.51
   1   5  -5    1.00    0.60
  -1  -5   5    0.93    0.71
  -1  -5   5    0.77    0.68
   1   5  -5    1.00    0.57
  -1  -5   5    0.72    0.43
   1   5  -5    1.30    0.67
   1   5  -5    1.30    0.40
   1   5  -5    0.43    0.94
   1   5  -5    0.50    0.77
  -1  -5   5    1.64    0.56
   1   5  -4   37.32    1.96
  -1  -5   4   37.36    1.98
   1   5  -4   35.22    1.91
  -1  -5   4   37.29    1.95
  -1  -5   4   33.82    1.86
   1   5  -4   41.34    2.02
  -1  -5   4   35.01    1.91
   1   5  -4   32.57    1.93
  -1  -5   4   37.71    1.83
   1   5  -4   37.89    1.82
   1   5  -4   39.42    2.19
  -1  -5   4   39.84    2.11
   1   5  -4   34.84    1.81
  -1  -5   3  111.96    5.13
   1   5  -3  110.72    5.17
   1   5  -3   94.44    4.84
   1   5  -3  111.11    4.98
  -1  -5   3  105.08    4.98
  -1  -5   3  106.51    4.96
   1   5  -3  102.74    4.97
  -1  -5   3  110.38    4.93
   1   5  -3  110.83    5.03
  -1  -5   3  105.47    5.04
   1   5  -3  126.63    5.10
   1   5  -3  109.76    4.93
   1   5  -2  214.17    9.53
  -1  -5   2  197.04    9.49
  -1  -5   2  199.95    9.28
   1   5  -2  194.05    9.32
   1   5  -2  196.07    9.34
  -1  -5   2  204.78    9.35
   1   5  -2  236.36    9.47
   1   5  -2  204.16    9.40
  -1  -5   2  199.02    9.32
  -1  -5   2  222.24    9.42
   1   5  -2  206.42    9.33
   1   5  -1   47.29    2.12
  -1  -5   1   40.27    2.05
   1   5  -1   35.97    2.03
   1   5  -1   40.75    2.08
  -1  -5   1   43.24    2.10
   1   5  -1   45.02    2.20
  -1  -5   1   48.70    2.19
   1   5  -1   49.06    2.24
  -1  -5   1   40.61    2.27
  -1  -5   1   48.15    2.20
   1   5   0  157.02    7.10
  -1  -5   0  146.21    7.00
  -1  -5   0  166.34    7.05
  -1  -5   0  164.42    7.11
   1   5   0  155.10    7.05
  -1  -5   0  144.02    7.13
   1   5   0  153.27    7.16
  -1  -5   0  149.05    7.21
  -1  -5   0  161.94    7.17
  -1  -5  -1  136.94    6.28
   1   5   1  139.83    6.14
  -1  -5  -1  128.38    6.17
   1   5   1  144.18    6.22
  -1  -5  -1  148.75    6.24
  -1  -5  -1  121.53    6.15
   1   5   1  128.91    6.24
  -1  -5  -1  140.13    6.25
  -1  -5  -2  242.80   11.78
   1   5   2  256.04   11.75
  -1  -5  -2  274.41   11.66
   1   5   2  254.04   11.65
  -1  -5  -2  258.84   11.76
   1   5   2  245.66   11.75
  -1  -5  -2  259.59   11.73
   1   5   3    9.57    0.67
  -1  -5  -3   11.50    0.79
   1   5   3   10.45    0.72
  -1  -5  -3    9.18    0.72
  -1  -5  -3    9.81    0.77
   1   5   4    0.53    0.35
  -1  -5  -4    0.95    0.37
  -1  -5  -4    0.62    0.46
  -1  -5  -4    1.14    0.54
  -1  -5  -5   22.51    1.26
   1   5   5   21.24    1.15
  -1  -5  -5   24.07    1.34
   1   5   5   20.69    1.24
  -1  -5  -5   21.88    1.23
  -1  -5  -5   20.08    1.14
  -1  -5  -6  133.62    5.91
   1   5   6  132.87    5.83
  -1  -5  -6  131.82    6.01
   1   5   6  124.68    5.91
  -1  -5  -6  116.56    5.87
  -1  -5  -6  121.06    5.81
  -1  -5  -7   38.81    2.08
   1   5   7   40.97    1.96
  -1  -5  -7   42.45    2.24
   1   5   7   36.39    2.10
  -1  -5  -7   39.27    2.07
  -1  -5  -7   39.78    1.96
  -1  -5  -8   22.32    1.34
   1   5   8   22.09    1.13
  -1  -5  -8   22.06    1.54
  -1  -5  -8   20.51    1.14
   1   5   8   18.13    1.31
  -1  -5  -8   18.62    1.33
  -1  -5  -9    4.28    0.49
   1   5   9    2.41    0.80
   1   5   9    3.04    0.45
  -1  -5  -9    3.87    0.80
   1   5  10    9.54    1.08
  -1  -5 -10    9.55    1.00
   1   5  10   11.33    0.70
  -1  -5 -10   11.09    0.73
  -1  -5 -11   26.97    1.39
   1   5  11   27.86    1.78
  -1  -5 -11   28.16    1.71
   1   5  12    5.73    1.07
  -1  -5 -12    5.75    1.00
   1   5  13   -1.81    1.07
  -1  -5 -13   -1.21    0.97
   1   5  14    0.30    1.16
  -1  -5 -14    1.39    1.06
   1   5  15   -0.49    1.29
  -1  -5 -15    1.90    1.20
   1   6 -13   -0.34    1.53
   1   6 -13   -0.10    1.32
  -1  -6  13    0.41    1.24
  -1  -6  13    0.96    1.81
   1   6 -12    0.31    1.34
  -1  -6  12    1.00    1.65
  -1  -6  12    0.97    1.25
  -1  -6  12   -0.05    0.88
   1   6 -12   -0.83    1.27
   1   6 -11    3.55    1.22
   1   6 -11    2.01    1.24
  -1  -6  11    4.01    1.54
  -1  -6  11    2.44    0.84
  -1  -6  11    2.35    0.85
  -1  -6  11    1.00    1.17
  -1  -6  10    5.57    1.10
   1   6 -10    3.39    1.22
  -1  -6  10    5.41    0.90
  -1  -6  10    6.70    1.45
   1   6 -10    5.01    1.18
  -1  -6   9    0.41    0.73
  -1  -6   9   -0.57    0.76
   1   6  -9    0.81    0.49
   1   6  -9    0.40    0.99
   1   6  -9    0.80    0.95
   1   6  -9    0.15    0.68
  -1  -6   9   -0.93    1.18
   1   6  -8    0.07    0.86
   1   6  -8    0.64    0.71
   1   6  -8    0.16    0.45
  -1  -6   8    0.78    0.68
  -1  -6   8    1.35    1.08
  -1  -6   8    0.30    0.74
  -1  -6   8    0.22    0.48
   1   6  -8    0.65    1.09
   1   6  -8    0.50    0.92
  -1  -6   8    0.33    0.72
   1   6  -7    8.44    0.81
   1   6  -7    5.79    1.04
  -1  -6   7   11.24    0.77
  -1  -6   7   11.32    0.92
  -1  -6   7    8.18    1.19
  -1  -6   7   12.33    1.06
   1   6  -7    6.65    1.11
  -1  -6   7    8.91    0.92
   1   6  -7    8.38    1.24
   1   6  -7    9.22    0.72
  -1  -6   6   20.78    1.30
  -1  -6   6   21.54    1.37
   1   6  -6   21.51    1.56
  -1  -6   6   20.99    1.54
   1   6  -6   20.22    1.19
   1   6  -6   20.41    1.51
   1   6  -6   18.26    1.42
  -1  -6   6   22.43    1.45
  -1  -6   6   21.75    1.22
  -1  -6   5    9.00    0.79
  -1  -6   5    9.23    0.89
   1   6  -5    8.22    0.99
   1   6  -5    8.72    0.91
  -1  -6   5    7.52    0.99
   1   6  -5    7.39    0.69
  -1  -6   5    9.77    0.73
   1   6  -5    8.90    1.29
  -1  -6   5    8.04    0.96
   1   6  -5    8.08    0.86
   1   6  -5    8.28    1.00
  -1  -6   4   10.29    0.76
  -1  -6   4    9.32    0.89
   1   6  -4    8.02    0.90
   1   6  -4    8.70    0.66
   1   6  -4    9.35    0.91
   1   6  -4    9.37    1.18
  -1  -6   4    9.24    1.12
  -1  -6   4    9.18    1.00
   1   6  -4    9.62    0.99
   1   6  -4    9.35    0.70
  -1  -6   4    9.77    0.81
   1   6  -4    9.45    0.82
  -1  -6   4   10.11    0.94
  -1  -6   3   44.81    2.47
   1   6  -3   54.65    2.52
   1   6  -3   48.48    2.44
   1   6  -3   44.52    2.28
   1   6  -3   44.51    2.33
  -1  -6   3   47.49    2.33
   1   6  -3   51.26    2.64
  -1  -6   3   46.42    2.57
   1   6  -3   43.33    2.32
  -1  -6   3   44.50    2.37
  -1  -6   3   45.25    2.29
  -1  -6   2  152.14    7.16
   1   6  -2  155.75    7.17
   1   6  -2  143.82    7.25
  -1  -6   2  151.79    7.36
   1   6  -2  146.99    7.16
  -1  -6   2  151.59    7.19
   1   6  -2  176.10    7.33
   1   6  -2  155.42    7.15
  -1  -6   2  153.77    7.11
  -1  -6   2  162.37    7.26
  -1  -6   1    2.08    0.58
   1   6  -1    1.45    0.57
   1   6  -1    2.40    0.44
  -1  -6   1    1.99    0.46
   1   6  -1    0.58    0.61
  -1  -6   1    1.89    0.60
   1   6  -1    1.70    0.38
   1   6  -1    2.13    0.41
  -1  -6   1    2.59    0.55
  -1  -6   1    1.80    0.72
   1   6   0    8.80    0.80
  -1  -6   0   10.68    0.79
  -1  -6   0    7.38    0.53
   1   6   0    8.57    0.61
  -1  -6   0    9.34    0.91
  -1  -6   0    8.77    0.71
  -1  -6   0    8.38    0.70
  -1  -6   0    8.88    0.67
   1   6   0    9.86    0.68
  -1  -6   0    9.20    0.77
  -1  -6  -1   21.04    1.18
  -1  -6  -1   20.21    1.10
  -1  -6  -1   19.65    1.25
  -1  -6  -1   19.92    1.20
  -1  -6  -1   21.82    1.24
   1   6   1   20.34    1.24
   1   6   1   22.71    1.18
   1   6   1   20.64    1.07
  -1  -6  -1   19.56    1.40
   1   6   2  101.16    4.43
  -1  -6  -2  100.12    4.57
   1   6   2   98.90    4.54
  -1  -6  -2   87.70    4.56
  -1  -6  -2   91.99    4.61
  -1  -6  -2   93.26    4.51
   1   6   3   29.80    1.52
   1   6   3   27.61    1.55
  -1  -6  -3   29.63    1.57
  -1  -6  -3   25.72    1.58
  -1  -6  -3   30.26    1.57
   1   6   4   61.61    2.85
  -1  -6  -4   60.65    2.93
   1   6   4   56.77    2.89
  -1  -6  -4   59.50    2.88
  -1  -6  -4   53.23    2.89
  -1  -6  -5    8.78    0.69
   1   6   5    9.06    0.70
  -1  -6  -5    8.23    0.89
  -1  -6  -5    7.80    0.78
  -1  -6  -5    8.86    0.83
   1   6   5   10.06    0.79
  -1  -6  -6   43.36    2.23
  -1  -6  -6   41.96    2.32
   1   6   6   46.12    2.36
  -1  -6  -6   46.53    2.46
  -1  -6  -6   51.66    2.38
   1   6   6   45.70    2.26
  -1  -6  -7   26.99    1.41
  -1  -6  -7   25.45    1.55
   1   6   7   25.07    1.56
  -1  -6  -7   27.03    1.72
  -1  -6  -7   23.96    1.54
   1   6   7   28.16    1.44
  -1  -6  -8   15.12    0.95
   1   6   8   14.98    1.15
   1   6   8   15.26    0.94
  -1  -6  -8   15.25    1.15
  -1  -6  -8   13.56    1.34
  -1  -6  -9    7.60    0.66
   1   6   9    8.06    0.66
   1   6   9    6.55    0.95
  -1  -6  -9    6.65    0.95
   1   6  10    1.90    0.86
  -1  -6 -10    2.45    0.83
  -1  -6 -10    3.31    0.53
   1   6  10    2.63    0.47
   1   6  11    1.32    0.91
  -1  -6 -11    1.37    0.82
  -1  -6 -11    2.39    0.50
   1   6  11    2.71    0.44
  -1  -6 -12    1.20    0.88
   1   6  12    1.99    0.97
  -1  -6 -13    2.44    0.99
   1   6  13   -1.11    1.19
  -1  -6 -14    1.67    1.12
   1   6  14    1.13    1.21
  -1  -6 -15   -0.07    1.15
   1   6  15   -0.61    1.34
  -1  -7  12    1.90    1.29
  -1  -7  12    0.62    0.95
   1   7 -12   -3.95    1.44
  -1  -7  12   -1.45    1.85
   1   7 -12   -1.73    1.55
  -1  -7  11    1.41    1.26
   1   7 -11    2.03    1.28
  -1  -7  11    1.37    1.74
   1   7 -11   -0.70    1.39
  -1  -7  11    0.99    0.88
   1   7 -10    2.65    1.20
  -1  -7  10    5.41    0.93
  -1  -7  10    3.75    1.54
   1   7 -10    2.29    1.21
   1   7  -9   -0.47    1.03
   1   7  -9    0.03    0.51
  -1  -7   9    0.05    0.76
  -1  -7   9   -1.57    1.34
   1   7  -9    0.67    1.04
   1   7  -8    5.46    0.64
   1   7  -8    4.72    1.04
  -1  -7   8    6.56    0.89
   1   7  -8    4.35    0.93
   1   7  -8    6.34    1.28
  -1  -7   8    5.68    0.66
   1   7  -8    3.73    1.11
  -1  -7   8    5.73    0.87
  -1  -7   8    3.12    1.20
   1   7  -7   11.79    1.23
  -1  -7   7   13.88    1.09
  -1  -7   7   14.49    1.23
  -1  -7   7   13.50    0.98
   1   7  -7   10.89    1.05
   1   7  -7   13.38    1.34
   1   7  -7   14.26    0.93
  -1  -7   7   13.53    1.42
   1   7  -7   15.52    0.97
  -1  -7   7   14.05    1.17
  -1  -7   6    3.27    0.69
  -1  -7   6    1.84    1.09
  -1  -7   6    2.91    0.64
   1   7  -6    1.81    0.46
   1   7  -6    2.65    0.94
  -1  -7   6    1.70    0.92
  -1  -7   6    0.37    0.71
   1   7  -6    0.86    0.80
   1   7  -6    1.79    0.54
   1   7  -6    1.81    0.98
   1   7  -5    5.86    0.95
  -1  -7   5    5.83    1.06
  -1  -7   5    6.51    0.72
  -1  -7   5    6.35    0.75
   1   7  -5    5.42    0.92
   1   7  -5    6.75    0.50
   1   7  -5    6.31    1.07
  -1  -7   5    6.11    0.86
   1   7  -5    6.31    0.62
   1   7  -5    5.97    0.67
  -1  -7   5    6.06    1.02
   1   7  -4    9.72    0.87
  -1  -7   4    7.20    1.04
   1   7  -4   10.86    1.11
  -1  -7   4    9.12    0.85
  -1  -7   4    8.44    0.78
   1   7  -4    8.12    0.74
   1   7  -4    9.92    0.95
   1   7  -4    8.10    0.96
  -1  -7   4    9.72    1.22
  -1  -7   4    7.18    1.10
   1   7  -4   10.19    1.23
  -1  -7   3    2.84    0.60
   1   7  -3    1.50    0.66
   1   7  -3    2.27    0.69
  -1  -7   3    1.97    0.94
  -1  -7   3    1.98    0.64
  -1  -7   3    2.32    0.98
   1   7  -3    2.36    1.14
   1   7  -3    2.85    0.51
   1   7  -3    3.69    0.91
  -1  -7   3    1.91    0.83
   1   7  -3    2.07    0.60
   1   7  -2   38.68    2.03
  -1  -7   2   43.52    2.16
   1   7  -2   35.88    2.06
  -1  -7   2   42.08    2.19
  -1  -7   2   41.06    2.35
   1   7  -2   43.63    2.27
   1   7  -2   39.03    2.07
  -1  -7   2   40.08    2.08
   1   7  -2   45.72    2.27
   1   7  -1   21.48    1.43
  -1  -7   1   21.94    1.39
   1   7  -1   22.12    1.29
  -1  -7   1   25.18    1.38
  -1  -7   1   18.87    1.39
  -1  -7   1   23.25    1.38
  -1  -7   1   20.91    1.55
   1   7  -1   23.83    1.27
   1   7   0   32.39    1.80
  -1  -7   0   34.99    1.79
   1   7   0   31.99    1.69
  -1  -7   0   32.72    1.69
  -1  -7   0   32.52    1.73
  -1  -7   0   32.68    1.80
  -1  -7   0   32.64    1.95
   1   7   0   33.03    1.62
  -1  -7   0   27.76    1.53
  -1  -7  -1   11.22    1.14
  -1  -7  -1   10.16    0.84
   1   7   1   10.40    0.80
  -1  -7  -1   11.37    0.92
  -1  -7  -1   12.70    0.93
  -1  -7  -1   10.03    0.76
   1   7   1   11.58    0.92
   1   7   1   11.59    0.71
  -1  -7  -1   11.11    0.98
   1   7   2    2.42    0.34
   1   7   2    1.97    0.48
  -1  -7  -2    2.22    0.63
  -1  -7  -2    1.98    0.56
  -1  -7  -2    1.51    0.71
  -1  -7  -2    1.57    0.62
   1   7   3   46.03    2.31
  -1  -7  -3   46.14    2.35
  -1  -7  -3   41.78    2.36
  -1  -7  -3   46.04    2.37
   1   7   3   45.64    2.14
  -1  -7  -3   49.11    2.35
  -1  -7  -4   17.64    1.26
   1   7   4   19.47    1.25
   1   7   4   21.54    1.22
  -1  -7  -4   22.15    1.35
  -1  -7  -4   19.72    1.30
   1   7   5   -0.38    0.63
  -1  -7  -5    0.06    0.48
  -1  -7  -5   -0.26    0.70
   1   7   5    0.51    0.49
  -1  -7  -5    0.92    0.82
  -1  -7  -5    0.08    0.69
  -1  -7  -6    8.44    0.91
  -1  -7  -6    9.97    0.91
   1   7   6    7.73    0.85
  -1  -7  -6    8.34    1.04
  -1  -7  -6    8.09    0.71
   1   7   6    6.91    0.72
  -1  -7  -7    5.90    0.80
  -1  -7  -7    7.02    0.70
   1   7   7    8.60    0.76
  -1  -7  -7    6.49    1.10
   1   7   7    7.60    0.88
  -1  -7  -7    6.53    0.87
   1   7   8   15.75    1.27
   1   7   8   18.41    1.09
  -1  -7  -8   17.00    1.09
  -1  -7  -8   15.24    1.46
  -1  -7  -8   16.80    1.29
   1   7   9    0.22    0.48
   1   7   9    0.57    0.79
  -1  -7  -9   -0.05    0.76
  -1  -7  -9   -0.33    0.54
  -1  -7 -10    9.55    0.78
  -1  -7 -10    8.43    1.07
   1   7  10    6.58    1.04
   1   7  10    9.01    0.73
   1   7  11   -0.13    0.88
   1   7  11   -0.15    0.47
  -1  -7 -11    1.75    0.95
  -1  -7 -11   -0.03    0.52
   1   7  12   -0.94    0.98
  -1  -7 -12    1.64    0.98
   1   7  13    0.23    1.08
  -1  -7 -13    3.04    1.07
   1   7  14   -0.08    1.24
  -1  -7 -14    1.00    1.08
   1   7  15   -1.43    1.32
  -1  -7 -15    0.50    1.19
   1   8 -12    1.42    1.47
   1   8 -12    2.98    1.48
  -1  -8  12    1.43    1.42
  -1  -8  12   -0.51    1.04
  -1  -8  11   -1.79    1.03
   1   8 -11   -0.82    1.39
  -1  -8  11   -2.02    1.34
   1   8 -11    1.34    1.42
  -1  -8  11    1.06    1.85
  -1  -8  10    0.73    1.69
   1   8 -10   -0.76    1.30
   1   8 -10   -0.19    1.33
  -1  -8  10    0.96    0.95
   1   8  -9    1.35    0.63
  -1  -8   9    0.15    0.84
   1   8  -9   -1.18    1.25
  -1  -8   9    1.85    1.48
   1   8  -9    1.15    1.18
   1   8  -8    3.29    1.13
  -1  -8   8    3.85    0.87
   1   8  -8    3.74    0.66
   1   8  -8    1.72    1.19
   1   8  -8    3.87    1.18
  -1  -8   8    3.86    1.39
   1   8  -7   21.23    1.59
  -1  -8   7   18.76    1.76
  -1  -8   7   22.29    1.46
   1   8  -7   17.12    1.66
  -1  -8   7   20.49    1.36
   1   8  -7   19.77    1.24
   1   8  -6   10.47    0.87
   1   8  -6    8.01    1.26
  -1  -8   6    9.63    0.95
   1   8  -6    7.46    1.14
  -1  -8   6   10.16    1.34
   1   8  -6    9.14    1.10
  -1  -8   6    8.15    1.01
   1   8  -5   24.17    1.84
   1   8  -5   24.79    1.74
  -1  -8   5   29.06    1.77
  -1  -8   5   24.99    1.53
   1   8  -5   22.09    1.62
  -1  -8   5   24.48    1.79
   1   8  -5   24.27    1.49
  -1  -8   5   28.52    1.66
  -1  -8   4   25.04    1.59
  -1  -8   4   27.62    1.96
   1   8  -4   25.42    1.61
   1   8  -4   25.10    1.78
  -1  -8   4   26.56    1.82
  -1  -8   4   26.85    1.81
   1   8  -4   27.39    1.55
  -1  -8   4   28.10    1.58
   1   8  -4   26.89    1.89
  -1  -8   3    3.67    0.78
  -1  -8   3    4.56    1.14
   1   8  -3    3.37    0.61
  -1  -8   3    4.24    0.72
  -1  -8   3    3.86    0.99
   1   8  -3    2.55    0.87
  -1  -8   3    4.23    1.07
   1   8  -3    3.12    0.97
   1   8  -3    4.37    0.73
   1   8  -3    3.84    0.68
  -1  -8   2    0.43    0.85
   1   8  -2   -0.15    0.55
  -1  -8   2    0.49    0.96
  -1  -8   2    0.05    0.77
   1   8  -2    0.44    0.53
   1   8  -2   -0.12    0.73
  -1  -8   2    0.22    0.58
   1   8  -2   -0.44    0.54
  -1  -8   1    7.42    1.00
  -1  -8   1    9.07    1.24
  -1  -8   1    9.01    0.86
   1   8  -1    9.34    0.85
   1   8  -1    8.04    1.00
   1   8  -1    9.69    0.79
  -1  -8   1    9.33    1.00
   1   8   0    2.66    0.58
  -1  -8   0    3.12    0.79
   1   8   0    1.91    0.48
  -1  -8   0    1.96    0.72
  -1  -8   0    1.98    0.39
   1   8   0    2.17    0.75
  -1  -8   0    2.62    0.75
  -1  -8   0    1.18    0.74
  -1  -8   0    3.37    0.99
   1   8   1    0.48    0.53
  -1  -8  -1    0.05    0.71
  -1  -8  -1    0.23    0.76
   1   8   1    0.92    0.44
  -1  -8  -1    0.67    0.68
  -1  -8  -1   -0.22    0.70
  -1  -8  -1   -0.14    0.91
  -1  -8  -1    1.88    0.57
  -1  -8  -2    0.62    0.72
   1   8   2    1.17    0.38
   1   8   2    1.20    0.54
  -1  -8  -2    1.81    0.79
  -1  -8  -2    1.51    1.03
  -1  -8  -2    1.12    0.82
  -1  -8  -2    0.36    0.62
  -1  -8  -2    0.13    0.64
   1   8   3    6.54    0.49
  -1  -8  -3    7.69    0.90
   1   8   3    5.19    0.72
  -1  -8  -3    5.47    0.85
  -1  -8  -3    7.51    0.88
  -1  -8  -3    4.14    0.94
  -1  -8  -3    6.68    0.82
  -1  -8  -4   31.12    1.76
   1   8   4   31.08    1.67
  -1  -8  -4   28.48    1.73
  -1  -8  -4   29.14    1.75
  -1  -8  -4   27.23    1.62
  -1  -8  -5    1.31    0.77
   1   8   5    2.33    0.71
  -1  -8  -5    2.01    0.58
  -1  -8  -5    3.14    0.89
   1   8   5    2.73    0.64
  -1  -8  -6   59.90    3.33
  -1  -8  -6   71.13    3.49
   1   8   6   69.70    3.30
   1   8   6   64.82    3.36
  -1  -8  -7    6.83    1.20
  -1  -8  -7   11.99    1.11
   1   8   7   10.62    0.90
   1   8   7    9.11    1.03
  -1  -8  -7    8.55    1.02
  -1  -8  -8    0.33    0.80
   1   8   8    0.53    0.79
   1   8   8    0.28    0.57
  -1  -8  -8    0.29    0.81
  -1  -8  -9    1.47    0.86
   1   8   9    1.26    0.86
   1   8   9    1.93    0.59
  -1  -8 -10    4.60    0.98
   1   8  10    2.30    0.96
   1   8  10    4.11    0.65
  -1  -8 -11    1.09    0.98
   1   8  11    2.75    1.03
   1   8  11    2.23    0.58
  -1  -8 -12    0.92    1.02
   1   8  12    0.77    1.11
  -1  -8 -13   -0.97    1.14
   1   8  13   -1.65    1.13
  -1  -8 -14   -0.58    1.16
   1   8  14   -1.32    1.23
  -1  -9  11    0.08    1.37
   1   9 -11    0.33    1.46
   1   9 -11    0.23    1.45
  -1  -9  10    3.71    1.05
   1   9 -10    3.36    1.49
   1   9 -10    2.24    1.51
  -1  -9  10    2.87    1.81
   1   9  -9    0.20    1.36
  -1  -9   9   -1.51    1.73
  -1  -9   9   -0.27    0.94
   1   9  -9    0.30    1.24
   1   9  -8   -1.10    1.17
   1   9  -8    1.99    1.28
  -1  -9   8   -0.91    0.89
  -1  -9   8   -0.41    1.52
   1   9  -8   -0.26    0.64
   1   9  -7    7.09    1.25
   1   9  -7    7.56    1.36
  -1  -9   7    7.69    1.09
  -1  -9   7    5.51    1.51
   1   9  -7    6.87    0.82
   1   9  -6    0.24    1.03
  -1  -9   6    0.12    0.87
   1   9  -6    0.67    1.14
  -1  -9   6    1.29    1.24
   1   9  -6    0.22    0.59
   1   9  -5   -0.78    1.01
   1   9  -5    0.79    0.80
  -1  -9   5    0.30    0.87
  -1  -9   5   -0.86    1.19
   1   9  -5    0.92    0.62
   1   9  -5    1.42    1.09
   1   9  -4   10.58    1.32
  -1  -9   4   10.82    1.32
   1   9  -4   11.74    1.31
  -1  -9   4   10.50    1.40
   1   9  -4    9.89    0.93
   1   9  -4    9.60    0.96
  -1  -9   3   21.00    1.65
  -1  -9   3   20.28    1.82
   1   9  -3   20.46    1.71
   1   9  -3   22.00    1.39
   1   9  -3   24.73    1.35
   1   9  -3   20.38    1.64
   1   9  -2   -0.09    0.60
  -1  -9   2    1.41    1.09
   1   9  -2    0.49    0.60
  -1  -9   2    1.35    0.96
   1   9  -2    0.86    0.88
   1   9  -1    0.41    0.60
  -1  -9   1   -1.04    1.06
   1   9  -1    0.14    0.56
  -1  -9   1    1.14    0.92
   1   9  -1    1.85    0.89
   1   9   0    1.98    0.64
   1   9   0    1.96    0.55
  -1  -9   0    2.97    0.94
  -1  -9   0    2.84    1.13
   1   9   0    2.45    0.81
  -1  -9  -1   13.47    1.00
  -1  -9  -1   17.36    1.23
   1   9   1   15.81    0.98
  -1  -9  -1   16.79    1.58
  -1  -9  -1   14.59    1.27
   1   9   1   16.63    1.13
  -1  -9  -2   34.50    2.01
  -1  -9  -2   43.17    2.19
   1   9   2   37.73    2.10
  -1  -9  -2   35.04    2.22
   1   9   2   40.22    1.93
  -1  -9  -2   43.75    2.53
  -1  -9  -3    0.28    0.92
   1   9   3    0.28    0.61
  -1  -9  -3    1.74    0.75
  -1  -9  -3   -0.64    0.88
  -1  -9  -3    0.99    1.37
   1   9   3    1.43    0.41
   1   9   4    0.05    0.62
  -1  -9  -4    0.10    0.87
  -1  -9  -4   -1.28    0.85
   1   9   5    0.56    0.61
  -1  -9  -5    0.96    0.86
  -1  -9  -5    1.51    0.89
   1   9   6    7.55    0.84
  -1  -9  -6    7.57    1.04
   1   9   6    6.00    0.92
  -1  -9  -6    6.45    1.15
  -1  -9  -7    6.95    1.00
   1   9   7    5.64    0.92
  -1  -9  -7    6.30    1.17
   1   9   7    7.50    0.82
   1   9   8   -0.51    0.64
   1   9   8   -0.32    0.81
  -1  -9  -8   -0.98    0.85
   1   9   9    1.81    0.65
   1   9   9    0.07    0.88
  -1  -9  -9    1.56    0.95
   1   9  10    0.95    0.64
   1   9  10    2.21    0.98
  -1  -9 -10    0.93    0.96
   1   9  11    1.53    0.65
  -1  -9 -11    2.68    1.12
   1   9  11    0.78    1.04
  -1  -9 -12   -0.74    1.18
   1   9  12    1.32    1.15
  -1  -9 -13    0.51    1.11
   1   9  13    1.05    1.22
  -1 -10   9    3.14    1.06
  -1 -10   9    3.85    1.87
   1  10  -9    0.76    1.41
   1  10  -9    1.78    1.53
   1  10  -8    1.50    1.43
  -1 -10   8    0.69    1.03
  -1 -10   8    5.52    1.82
   1  10  -8    1.66    0.73
   1  10  -8    1.55    1.36
   1  10  -7    0.38    1.31
  -1 -10   7   -0.72    1.02
  -1 -10   7    0.08    1.54
   1  10  -7    1.09    0.75
   1  10  -7    2.07    1.26
   1  10  -6    4.89    1.38
  -1 -10   6    5.40    1.17
  -1 -10   6    2.52    1.49
   1  10  -6    4.90    0.81
   1  10  -6    3.59    1.29
   1  10  -5   -1.65    1.17
  -1 -10   5    1.30    1.06
  -1 -10   5    1.71    1.33
   1  10  -5   -0.10    0.69
   1  10  -5    1.07    1.12
   1  10  -4    0.21    0.67
   1  10  -4    1.14    1.09
   1  10  -4   -0.84    1.05
  -1 -10   4   -0.71    1.21
  -1 -10   4    0.72    1.21
  -1 -10   3   18.03    1.61
   1  10  -3   20.52    1.33
   1  10  -3   16.38    1.58
  -1 -10   3   18.17    1.78
  -1 -10   2   25.57    1.81
  -1 -10   2   28.35    2.07
   1  10  -2   26.49    1.63
   1  10  -2   21.69    1.82
   1  10  -1    0.05    0.66
   1  10  -1   -1.54    0.95
  -1 -10   1    1.07    1.17
  -1 -10   1   -1.44    1.05
   1  10  -1   -0.20    0.64
  -1 -10   0    0.09    1.16
   1  10   0    0.68    0.82
   1  10   0   -0.22    0.55
   1  10   0    0.63    0.67
  -1 -10  -1    6.16    1.36
  -1 -10  -1    3.51    0.87
   1  10   1    4.34    0.61
   1  10   1    5.74    0.81
  -1 -10  -2    3.92    1.28
   1  10   2    3.27    0.72
   1  10   2    3.05    0.53
  -1 -10  -2    3.70    0.94
  -1 -10  -3   -0.37    0.80
  -1 -10  -3    1.82    1.30
  -1 -10  -3    1.60    1.01
   1  10   3    0.48    0.67
  -1 -10  -4    1.82    0.86
  -1 -10  -4    2.85    1.60
  -1 -10  -4    0.72    0.99
   1  10   4    0.37    0.64
  -1 -10  -5    1.68    0.90
  -1 -10  -5    2.64    0.98
   1  10   5    3.23    0.73
  -1 -10  -6    0.85    1.05
   1  10   6    0.11    0.70
  -1 -10  -6    0.92    1.00
  -1 -10  -7    1.00    1.00
   1  10   7   -0.46    0.88
  -1 -10  -7    1.87    0.95
   1  10   7    1.46    0.72
  -1 -10  -8    1.00    1.05
  -1 -10  -8   -0.47    0.90
   1  10   8   -1.48    0.95
   1  10   8    1.57    0.75
  -1 -10  -9    2.62    1.05
   1  10   9    0.59    0.96
   1  10   9    2.53    0.74
  -1 -10 -10   -0.59    1.12
   1  10  10    0.55    0.97
   1  10  10    0.25    0.70
  -1 -10 -11   -0.31    1.16
   1  10  11    1.66    1.15
   1  10  11    1.61    0.72
  -1 -10 -12   -2.13    1.26
   1  10  12    2.11    1.22
  -1 -11   8   -0.09    1.89
  -1 -11   8    1.09    1.10
   1  11  -8    1.19    0.82
   1  11  -8    0.32    1.45
   1  11  -8   -1.87    1.55
  -1 -11   7    2.73    1.71
  -1 -11   7    2.82    1.15
   1  11  -7    1.38    0.81
   1  11  -7   -1.48    1.44
   1  11  -7   -0.22    1.43
  -1 -11   6    1.50    1.68
  -1 -11   6    1.95    1.14
   1  11  -6    0.06    0.76
   1  11  -6   -1.91    1.41
   1  11  -6    0.83    1.39
  -1 -11   5    1.52    1.50
  -1 -11   5   -0.46    1.14
   1  11  -5    0.63    0.76
   1  11  -5    1.46    1.25
   1  11  -4    1.55    0.82
   1  11  -4    0.46    1.22
  -1 -11   4    2.41    1.47
  -1 -11   4    1.05    1.40
   1  11  -3    0.36    0.75
   1  11  -3   -0.35    1.16
  -1 -11   3   -0.18    1.32
  -1 -11   3    2.30    1.31
   1  11  -2    1.74    1.09
  -1 -11   2    2.72    1.32
   1  11  -2    2.50    0.79
   1  11  -1    0.23    0.98
   1  11  -1   -0.30    0.71
  -1 -11   1    0.49    1.24
   1  11   0    1.63    0.74
  -1 -11   0    2.21    1.36
   1  11   0   -0.27    0.61
  -1 -11  -1   -0.52    1.30
   1  11   1    0.18    0.70
  -1 -11  -2    0.86    1.36
   1  11   2   -0.06    0.68
   1  11   3   -0.36    0.71
  -1 -11  -3    2.21    1.50
   1  11   4    0.73    0.75
  -1 -11  -4    0.47    1.51
   1  11   5   -0.74    0.77
  -1 -11  -5   -0.54    1.66
  -1 -11  -6    2.23    1.12
   1  11   6    0.61    0.79
  -1 -11  -7    7.82    1.31
  -1 -11  -7    7.42    1.23
   1  11   7    7.25    1.01
  -1 -11  -8   -1.39    1.24
   1  11   8    0.06    0.82
  -1 -11  -8    0.22    1.04
  -1 -11  -9    0.82    1.21
   1  11   9    0.74    0.79
  -1 -11  -9    1.83    1.12
   1  11   9    0.48    1.06
  -1 -11 -10    0.53    1.29
   1  11  10   -0.84    1.15
  -1 -11 -10    0.32    1.25
   1  11  10   -1.34    0.84
   1  11  11    2.18    1.20
  -1 -11 -11    2.16    1.29
   1  11  11    0.43    0.80
  -1 -12   6    3.04    1.31
  -1 -12   6    2.02    1.85
   1  12  -6    3.57    1.55
   1  12  -6    4.46    0.98
   1  12  -5    7.38    1.61
  -1 -12   5    4.68    1.42
   1  12  -5    8.03    1.07
  -1 -12   4    6.93    1.61
   1  12  -4    4.63    1.45
  -1 -12   4    6.99    1.44
   1  12  -4    5.93    1.05
   1  12  -3    0.47    0.85
  -1 -12   3    0.73    1.47
   1  12  -3    0.58    1.28
   1  12  -2    0.34    0.88
  -1 -12   2    1.48    1.47
   1  12  -2    0.09    1.18
   1  12  -1    0.07    0.85
  -1 -12   1    0.43    1.47
   1  12  -1   -1.13    1.10
  -1 -12   0    4.16    1.58
   1  12   0    4.87    0.98
  -1 -12  -1    0.80    1.58
   1  12   1    2.56    0.91
  -1 -12  -2    0.48    1.57
   1  12   2    0.07    0.85
  -1 -12  -3    1.83    1.64
   1  12   3    2.07    0.90
  -1 -12  -4    5.06    1.74
   1  12   4    3.11    0.94
  -1 -12  -5    1.72    1.77
   1  12   5    1.03    0.89
  -1 -12  -6    0.74    2.08
   1  12   6    2.59    0.94
   1  12   7    5.18    1.04
  -1 -12  -7    5.56    1.31
   1  12   8    0.78    0.90
  -1 -12  -8   -0.95    1.18
   1  12   9    1.09    0.89
  -1 -12  -9    2.21    1.23
   1  12  10   -0.06    0.85
  -1 -12 -10    3.77    1.38
  -1 -13   4    7.97    1.74
   1  13  -4    6.26    1.68
  -1 -13   4    9.51    1.64
   1  13  -4    6.09    1.18
  -1 -13   3    4.87    1.71
   1  13  -3    1.70    1.40
   1  13  -3    3.81    1.03
  -1 -13   2   -1.47    1.69
   1  13  -2    0.56    1.25
   1  13  -2    0.45    0.96
   1  13  -1    1.16    1.00
  -1 -13   1    0.59    1.64
   1  13   0   -0.23    0.98
  -1 -13   0   -2.55    1.69
   1  13   1    0.85    0.97
  -1 -13  -1    2.42    1.79
   1  13   2    1.84    1.01
  -1 -13  -2    0.78    1.78
   1  13   3   -1.22    0.96
  -1 -13  -3   -0.82    1.87
   1  13   4   -0.08    0.98
  -1 -13  -4    1.36    1.83
   1  13   5    2.02    1.03
  -1 -13  -5   -1.26    1.94
   1  13   6   -1.33    1.00
  -1 -13  -6    0.14    1.95
   1  13   7    1.59    0.96
  -1 -13  -7   -0.67    1.21
  -1 -13  -7   -1.68    2.10
   1  13   8    0.21    0.93
  -1 -13  -8   -1.94    1.29
  -1 -14   0    3.08    1.82
   1  14   0    0.25    1.09
  -1 -14  -1    1.35    1.82
   1  14   1    0.42    1.10
  -1 -14  -2    0.28    1.96
   1  14   2    0.67    1.05
  -1 -14  -3   -0.87    2.01
   1  14   3   -0.91    1.06
  -1 -14  -4    1.20    2.05
   1  14   4   -1.64    1.06
   2 -13  -7   -1.64    1.79
  -2  13   7   -0.73    0.99
   2 -13  -6    1.55    1.68
  -2  13   6    0.75    1.04
   2 -13  -5   -1.38    1.57
  -2  13   5    1.23    1.02
   2 -13  -4   -0.22    1.54
  -2  13   4    1.42    1.05
   2 -13  -3    3.72    1.59
  -2  13   3    1.94    1.09
   2 -13  -2    2.11    1.52
  -2  13   2    1.58    1.11
   2 -13  -1   -0.59    1.45
  -2  13   1    2.45    1.16
   2 -13   0    1.06    1.45
  -2  13   0    1.89    1.23
  -2  13   0    0.94    1.18
   2 -13   1    1.60    1.49
  -2  13  -1    1.26    1.33
  -2  13  -1    0.77    1.15
   2 -13   2   -0.09    1.51
  -2  13  -2    2.41    1.44
  -2  13  -2    0.67    1.14
  -2  13  -3   -0.62    1.46
  -2  13  -3    0.24    1.09
  -2  12   9   -1.01    0.89
   2 -12  -9   -2.85    1.70
   2 -12  -9   -0.33    1.20
   2 -12  -8    0.43    1.55
  -2  12   8    1.23    0.92
   2 -12  -7    1.90    1.60
  -2  12   7    1.61    0.95
   2 -12  -6   -0.74    1.67
  -2  12   6   -0.14    0.98
   2 -12  -6    0.88    1.55
   2 -12  -5    1.53    1.63
  -2  12   5   -0.28    0.95
   2 -12  -5    1.91    1.49
  -2  12   4    1.39    1.03
   2 -12  -4    0.97    1.57
   2 -12  -4    3.25    1.45
  -2  12   3    1.04    0.99
   2 -12  -3    3.42    1.58
   2 -12  -3   -0.58    1.41
   2 -12  -2    1.21    1.39
  -2  12   2    1.21    0.99
   2 -12  -2    1.05    1.61
   2 -12  -1   -0.65    1.35
  -2  12   1   -0.54    0.99
  -2  12   0    1.41    1.05
   2 -12   0    3.56    1.40
  -2  12   0    1.02    1.11
  -2  12  -1    1.10    1.07
   2 -12   1    1.60    1.42
  -2  12  -1    0.25    1.15
  -2  12  -2   -2.15    1.07
   2 -12   2    1.04    1.40
  -2  12  -2   -1.44    1.31
  -2  12  -3    0.52    0.96
   2 -12   3   -1.70    1.48
  -2  12  -3   -0.66    1.29
  -2  12  -4    0.20    1.34
  -2  12  -4    1.44    1.03
  -2  12  -5    1.76    1.42
  -2  12  -5    2.80    0.99
  -2  12  -6   -0.11    1.40
  -2  12  -6   -0.13    0.92
  -2  11  11    0.88    1.17
  -2  11  11    0.21    0.78
   2 -11 -11   -1.12    1.73
   2 -11 -11    0.46    1.21
  -2  11  10   -1.10    0.84
   2 -11 -10   -2.22    1.67
   2 -11 -10   -0.15    1.13
  -2  11   9   -0.57    0.83
   2 -11  -9   -2.53    1.60
   2 -11  -9    0.83    1.16
  -2  11   8    0.18    0.86
   2 -11  -8    1.95    1.50
  -2  11   7    1.41    0.86
   2 -11  -7   -0.99    1.48
  -2  11   6    0.82    0.82
   2 -11  -6    0.66    1.46
  -2  11   5   -0.57    0.88
   2 -11  -5    3.52    1.45
   2 -11  -5    1.39    1.49
  -2  11   4    4.13    0.95
   2 -11  -4    3.63    1.37
   2 -11  -4    4.36    1.53
  -2  11   3    1.90    0.89
   2 -11  -3    3.32    1.40
   2 -11  -3    1.35    1.22
  -2  11   2    2.13    0.92
   2 -11  -2    1.37    1.37
   2 -11  -2    2.20    1.23
   2 -11  -1    1.28    1.44
  -2  11   1    2.06    0.70
   2 -11  -1    3.56    1.28
  -2  11   1    1.76    0.90
  -2  11   1    1.56    0.94
   2 -11   0   -0.81    1.37
   2 -11   0    0.08    1.21
  -2  11   0    0.55    0.83
  -2  11   0    0.50    1.03
   2 -11   1   -1.39    1.34
   2 -11   1    1.72    1.26
  -2  11  -1    0.21    0.91
  -2  11  -1   -0.08    1.07
   2 -11   2   11.48    1.56
   2 -11   2    5.90    1.42
  -2  11  -2    9.24    1.16
  -2  11  -2    7.74    1.30
   2 -11   3    3.50    1.27
   2 -11   3    3.48    1.31
  -2  11  -3    3.45    1.24
  -2  11  -3    3.00    1.01
   2 -11   4   -0.07    1.25
  -2  11  -4   -0.53    1.16
  -2  11  -4    1.12    0.92
  -2  11  -5    0.18    1.16
  -2  11  -5    0.88    0.91
  -2  11  -6    2.98    0.91
  -2  11  -6   -0.48    1.28
  -2  11  -6    2.54    1.28
  -2  11  -7    1.08    0.84
  -2  11  -7    3.10    1.33
   2 -11   7    1.68    1.09
  -2  11  -7    2.68    1.32
  -2  10  12   -0.61    1.21
   2 -10 -12    1.06    1.11
   2 -10 -12    0.64    1.69
  -2  10  11    2.02    0.74
  -2  10  11   -0.84    1.19
   2 -10 -11    0.84    1.09
   2 -10 -11    1.56    1.63
  -2  10  10    0.94    0.75
  -2  10  10    0.08    1.07
   2 -10 -10    1.50    1.02
   2 -10 -10   -0.11    1.51
  -2  10   9    3.01    0.82
  -2  10   9    2.10    1.03
   2 -10  -9    0.89    1.01
   2 -10  -9    1.28    1.51
  -2  10   8    3.35    0.84
   2 -10  -8    6.14    1.46
  -2  10   7    0.61    0.75
   2 -10  -7    1.02    1.31
   2 -10  -6    2.29    0.75
   2 -10  -6    2.64    1.26
  -2  10   6    2.10    0.79
   2 -10  -5    1.60    1.22
  -2  10   5    2.06    0.77
   2 -10  -5   -0.42    0.81
   2 -10  -4    0.26    1.20
   2 -10  -4    0.28    0.80
   2 -10  -4    0.07    1.09
  -2  10   4    1.31    0.77
   2 -10  -4   -0.34    1.24
   2 -10  -3    1.57    1.28
  -2  10   3   -0.36    0.53
   2 -10  -3    0.35    0.74
   2 -10  -3   -0.08    1.09
   2 -10  -3    2.47    1.10
  -2  10   3   -0.29    0.76
   2 -10  -2    0.82    0.74
  -2  10   2   -0.06    0.76
   2 -10  -2   -0.08    1.23
   2 -10  -2   -0.06    1.00
   2 -10  -2    0.60    1.05
  -2  10   2    1.61    0.62
  -2  10   1    7.97    0.88
   2 -10  -1    8.46    0.91
  -2  10   1    8.41    0.99
   2 -10  -1    6.66    1.42
   2 -10  -1   10.23    1.31
   2 -10  -1    6.86    1.15
  -2  10   1    6.62    1.07
  -2  10   1    6.74    0.83
  -2  10   0    1.94    0.92
   2 -10   0    0.61    0.77
  -2  10   0    1.72    0.74
  -2  10   0    0.49    0.80
   2 -10   0    0.60    0.98
   2 -10   0    1.49    1.20
  -2  10   0    0.07    0.65
   2 -10   0    2.11    1.07
  -2  10  -1    1.10    0.91
   2 -10   1    0.07    1.22
  -2  10  -1    0.80    0.67
   2 -10   1    1.70    1.08
  -2  10  -1   -0.55    0.80
  -2  10  -2   12.75    1.15
  -2  10  -2   11.63    1.29
   2 -10   2   11.60    1.43
  -2  10  -2    9.48    1.26
   2 -10   2   12.46    1.47
  -2  10  -3   16.48    1.38
  -2  10  -3   17.80    1.57
   2 -10   3   21.42    1.74
   2 -10   3   17.77    1.63
  -2  10  -4    0.53    1.03
  -2  10  -4    0.84    1.02
   2 -10   4   -1.76    1.15
  -2  10  -4    0.18    0.82
  -2  10  -5    5.76    1.21
  -2  10  -5    6.38    1.24
   2 -10   5    7.99    1.32
  -2  10  -5    6.59    0.97
  -2  10  -6    0.38    0.75
  -2  10  -6    0.54    1.14
  -2  10  -6    0.86    1.14
  -2  10  -7    0.74    1.19
  -2  10  -7    0.21    0.75
   2 -10   7   -0.81    0.94
  -2  10  -7    0.81    1.17
  -2  10  -8    0.52    1.31
  -2  10  -8   -0.20    0.74
  -2  10  -8   -0.10    1.22
   2 -10   8    1.95    0.96
  -2  10  -9   -0.09    1.36
  -2  10  -9    0.81    1.30
  -2   9  13    3.64    1.31
   2  -9 -13    0.47    1.09
  -2   9  12    1.57    1.22
   2  -9 -12    0.74    1.04
  -2   9  11    1.69    0.69
   2  -9 -11   -0.45    1.04
  -2   9  11    0.39    1.10
   2  -9 -10    0.75    1.45
  -2   9  10    0.48    0.68
   2  -9 -10    1.49    0.95
  -2   9  10    0.37    1.05
   2  -9  -9   -1.02    1.33
  -2   9   9    1.53    0.72
   2  -9  -9    1.12    0.89
  -2   9   9    0.77    0.93
   2  -9  -8   12.22    1.60
  -2   9   8   10.08    1.22
  -2   9   8    9.37    0.99
   2  -9  -7   14.99    1.58
  -2   9   7   11.38    1.03
  -2   9   7   12.92    1.20
  -2   9   6    3.47    0.76
   2  -9  -6    2.99    0.71
   2  -9  -6    4.71    1.18
  -2   9   5    7.25    0.65
   2  -9  -5    8.58    0.85
  -2   9   5    5.55    0.88
   2  -9  -5    7.86    1.33
   2  -9  -5    7.84    0.89
   2  -9  -5    7.91    1.28
   2  -9  -4    1.65    1.09
  -2   9   4    1.77    0.74
   2  -9  -4    2.15    1.10
   2  -9  -4    1.12    0.75
  -2   9   4    1.40    0.56
   2  -9  -3    0.92    1.18
   2  -9  -3    1.19    1.05
   2  -9  -3    0.63    1.05
   2  -9  -3    1.64    0.75
  -2   9   3    1.79    0.60
  -2   9   3    1.45    0.76
   2  -9  -2    0.89    1.03
  -2   9   2    1.99    0.73
  -2   9   2    1.27    0.74
   2  -9  -2    0.16    0.70
  -2   9   2    0.91    0.66
   2  -9  -2    1.45    1.16
   2  -9  -2    2.32    0.96
  -2   9   2    0.89    0.75
   2  -9  -1   -1.52    1.00
  -2   9   1   -0.89    0.81
  -2   9   1   -0.98    0.71
   2  -9  -1   -0.08    0.73
   2  -9  -1    1.12    1.00
   2  -9  -1    1.02    1.15
  -2   9   1   -0.61    0.67
  -2   9   1   -0.69    0.78
  -2   9   0    5.95    0.89
   2  -9   0    4.25    0.82
   2  -9   0    6.97    1.27
  -2   9   0    4.35    0.90
  -2   9   0    5.46    0.78
   2  -9   0    5.39    0.99
  -2   9   0    4.42    0.81
   2  -9   1   -0.67    0.90
   2  -9   1    2.46    1.12
   2  -9   1    0.46    0.98
  -2   9  -1    0.76    0.74
  -2   9  -1    0.69    0.73
  -2   9  -1   -0.97    0.91
  -2   9  -1   -1.47    0.72
  -2   9  -1    0.54    0.84
   2  -9   2    2.04    1.04
  -2   9  -2    0.30    0.82
  -2   9  -2   -0.06    1.00
   2  -9   2    1.35    1.08
  -2   9  -2    2.58    0.77
  -2   9  -2    1.14    0.69
  -2   9  -3    5.42    0.82
  -2   9  -3    6.09    1.05
  -2   9  -3    6.27    1.03
  -2   9  -3    8.48    1.20
   2  -9   3    6.43    1.26
  -2   9  -3    6.29    0.89
   2  -9   3    5.78    1.13
  -2   9  -4    0.66    0.70
  -2   9  -4    0.12    0.91
  -2   9  -4   -0.55    0.76
   2  -9   4    1.06    1.09
  -2   9  -4    1.16    1.14
  -2   9  -4   -0.54    0.89
   2  -9   5   -0.46    0.63
   2  -9   5    0.88    1.07
  -2   9  -5    0.42    0.88
  -2   9  -5    1.05    0.98
  -2   9  -5    0.94    0.72
  -2   9  -6    8.33    1.17
  -2   9  -6    7.17    1.27
  -2   9  -6    9.03    0.95
  -2   9  -7   -0.65    0.72
  -2   9  -7    1.14    1.04
  -2   9  -7    1.09    1.13
   2  -9   7   -0.36    0.86
  -2   9  -8    0.70    0.67
  -2   9  -8    1.16    1.14
  -2   9  -8    0.98    1.15
   2  -9   8    1.36    0.84
  -2   9  -9    1.04    1.21
  -2   9  -9    0.34    0.67
  -2   9  -9    1.15    1.25
  -2   9 -10    0.83    1.37
  -2   9 -10    0.84    1.37
  -2   8  14    0.60    1.25
   2  -8 -14   -1.28    1.11
  -2   8  13   -0.08    1.14
   2  -8 -13   -0.44    1.07
  -2   8  12    2.71    1.15
   2  -8 -12    2.79    1.06
  -2   8  11    1.32    0.60
   2  -8 -11    1.04    0.94
  -2   8  10    6.85    1.14
  -2   8  10    5.40    0.76
   2  -8 -10    7.40    1.03
  -2   8   9    0.06    0.87
  -2   8   9    1.83    0.66
   2  -8  -9    0.55    0.78
  -2   8   8   -0.66    0.78
   2  -8  -8   -0.26    1.12
  -2   8   8   -0.66    0.65
   2  -8  -8   -0.13    0.60
  -2   8   7   21.86    1.37
  -2   8   7   20.70    1.16
  -2   8   7   22.07    1.48
   2  -8  -7   19.37    1.25
  -2   8   6   -0.10    0.70
   2  -8  -6    1.79    1.21
   2  -8  -6   -0.69    1.08
  -2   8   6   -0.24    0.55
   2  -8  -6    0.48    0.58
  -2   8   6   -0.26    0.62
  -2   8   5   56.57    2.85
  -2   8   5   58.17    2.68
   2  -8  -5   51.28    2.74
   2  -8  -5   54.97    3.09
   2  -8  -5   52.30    3.07
   2  -8  -4   11.83    1.24
   2  -8  -4    8.05    0.81
  -2   8   4   10.39    0.83
   2  -8  -4    8.94    1.22
   2  -8  -4    7.74    0.88
   2  -8  -3   -0.52    0.95
  -2   8   3    1.07    0.76
  -2   8   3    0.91    0.65
   2  -8  -3    0.36    0.65
   2  -8  -3    1.33    0.96
   2  -8  -2    6.99    1.21
   2  -8  -2    7.51    1.12
   2  -8  -2    6.71    0.82
  -2   8   2    7.16    0.88
  -2   8   2    7.75    0.81
  -2   8   2    6.16    0.84
   2  -8  -2    8.22    1.09
  -2   8   1    1.12    0.67
   2  -8  -1    0.83    0.63
  -2   8   1    1.22    0.66
   2  -8  -1    0.91    0.98
  -2   8   1   -0.23    0.71
   2  -8  -1    0.61    0.90
   2  -8  -1    0.44    0.86
   2  -8   0   72.82    3.55
   2  -8   0   65.64    3.34
  -2   8   0   67.64    3.36
  -2   8   0   64.87    3.45
   2  -8   0   62.30    3.43
   2  -8   0   74.38    3.60
  -2   8   0   72.60    3.37
   2  -8   1    6.67    1.08
  -2   8  -1    6.63    0.88
   2  -8   1   10.76    1.23
  -2   8  -1    8.94    0.89
  -2   8  -1    7.52    1.11
   2  -8   1    8.11    1.03
  -2   8  -1    8.91    0.88
   2  -8   2    0.30    1.02
  -2   8  -2    2.57    1.02
  -2   8  -2    4.28    0.78
  -2   8  -2    3.43    0.75
  -2   8  -2    2.65    0.81
   2  -8   2    2.89    0.97
  -2   8  -3    3.99    0.92
  -2   8  -3    8.15    1.18
  -2   8  -3    6.86    0.90
  -2   8  -3    5.09    0.86
   2  -8   3    6.79    1.17
  -2   8  -3    6.48    0.84
  -2   8  -3    6.71    0.87
   2  -8   3    7.89    1.10
  -2   8  -4   17.32    1.50
  -2   8  -4   14.46    1.11
   2  -8   4   16.53    1.44
  -2   8  -4   12.03    1.20
  -2   8  -4   13.36    1.28
  -2   8  -4   15.48    1.23
  -2   8  -5    6.05    1.07
  -2   8  -5    8.66    0.88
  -2   8  -5   11.84    1.41
  -2   8  -5    6.96    1.12
  -2   8  -5    8.06    1.04
   2  -8   5   10.96    1.24
   2  -8   5    7.35    0.78
  -2   8  -6    1.00    0.63
  -2   8  -6    0.63    0.90
  -2   8  -6   -0.27    0.94
  -2   8  -6    2.37    0.96
   2  -8   6    0.83    0.59
  -2   8  -7   10.07    1.24
  -2   8  -7    6.59    1.18
  -2   8  -7    8.25    0.84
   2  -8   7    8.31    0.96
  -2   8  -7    8.34    1.18
  -2   8  -8    0.15    1.00
  -2   8  -8    0.36    1.06
  -2   8  -8    0.27    0.62
   2  -8   8   -0.09    0.74
  -2   8  -8   -0.25    1.04
  -2   8  -9   -0.47    1.10
  -2   8  -9    0.79    0.61
   2  -8   9    0.73    0.74
  -2   8  -9   -0.82    1.19
  -2   8 -10   -1.08    1.27
  -2   8 -10   -0.86    1.22
  -2   8 -11   -1.26    1.35
   2  -8  11   -0.90    1.35
  -2   8 -11    0.19    1.26
  -2   7  14    0.41    1.19
   2  -7 -14    1.03    1.04
  -2   7  13   -0.31    1.16
   2  -7 -13    0.51    0.96
  -2   7  12    1.22    1.01
   2  -7 -12    0.33    0.90
  -2   7  11    1.22    0.96
  -2   7  11    0.09    0.49
   2  -7 -11    0.16    0.82
  -2   7  10    1.59    0.86
  -2   7  10    0.98    0.54
   2  -7 -10    1.43    0.79
  -2   7   9    0.30    0.83
   2  -7  -9    0.82    0.60
  -2   7   9    0.86    0.57
   2  -7  -9    0.82    0.70
  -2   7   8   -0.22    0.75
   2  -7  -8   -0.80    0.59
  -2   7   8    0.04    0.57
   2  -7  -8    0.10    0.74
  -2   7   7    7.49    0.93
   2  -7  -7    6.63    0.70
  -2   7   7    8.35    0.79
   2  -7  -6   14.27    1.37
  -2   7   6   12.50    1.04
   2  -7  -6   10.99    1.35
   2  -7  -6   11.00    0.84
   2  -7  -5    3.52    1.03
  -2   7   5    3.21    0.67
   2  -7  -5    1.14    0.53
  -2   7   5    3.78    0.70
   2  -7  -5    2.12    1.09
   2  -7  -5    2.51    0.68
   2  -7  -4   56.71    2.80
   2  -7  -4   53.04    2.73
   2  -7  -4   57.14    3.01
  -2   7   4   56.00    2.71
   2  -7  -4   54.55    2.99
  -2   7   4   57.63    2.89
  -2   7   3   89.03    3.81
   2  -7  -3   77.38    4.01
  -2   7   3   81.63    3.92
   2  -7  -3   78.53    3.85
   2  -7  -3   77.31    4.05
   2  -7  -3   73.02    3.82
   2  -7  -2   27.10    1.52
   2  -7  -2   30.50    1.77
  -2   7   2   25.58    1.50
  -2   7   2   25.56    1.54
   2  -7  -2   22.86    1.66
   2  -7  -2   24.98    1.73
  -2   7   2   30.08    1.51
   2  -7  -2   23.24    1.44
  -2   7   1    1.84    0.63
  -2   7   1    0.20    0.64
   2  -7  -1    0.84    0.56
   2  -7  -1    1.19    0.84
   2  -7  -1    0.70    0.63
   2  -7  -1    1.95    0.87
  -2   7   1    0.49    0.64
   2  -7  -1    0.55    0.70
  -2   7   0   43.71    2.48
  -2   7   0   45.17    2.59
   2  -7   0   43.74    2.63
   2  -7   0   40.14    2.53
  -2   7   0   44.29    2.46
   2  -7   0   38.53    2.40
   2  -7   0   48.55    2.52
   2  -7   0   42.30    2.56
  -2   7  -1   19.00    1.37
   2  -7   1   20.06    1.43
   2  -7   1   24.73    1.51
  -2   7  -1   22.64    1.41
  -2   7  -1   21.68    1.35
   2  -7   1   23.08    1.56
  -2   7  -1   25.42    1.59
   2  -7   1   21.51    1.63
  -2   7  -2   28.41    1.59
  -2   7  -2   27.27    1.62
   2  -7   2   30.23    1.73
  -2   7  -2   23.45    1.60
  -2   7  -2   24.06    1.57
  -2   7  -2   30.40    1.81
   2  -7   2   26.14    1.76
   2  -7   2   29.89    1.91
  -2   7  -3   32.60    1.86
  -2   7  -3   28.14    1.87
   2  -7   3   31.51    1.96
  -2   7  -3   31.11    1.91
  -2   7  -3   33.43    2.08
   2  -7   3   33.84    2.06
   2  -7   3   30.90    2.09
  -2   7  -4    6.22    0.90
  -2   7  -4    7.77    1.12
  -2   7  -4    6.23    1.24
  -2   7  -4    6.98    0.97
   2  -7   4    7.55    1.12
  -2   7  -4    7.87    1.01
   2  -7   4    8.65    1.15
  -2   7  -4    5.72    0.86
  -2   7  -5   15.58    1.37
  -2   7  -5    9.97    1.15
  -2   7  -5   17.43    1.51
  -2   7  -5   13.45    1.00
  -2   7  -5   13.67    1.27
   2  -7   5   13.13    1.31
  -2   7  -5   10.47    1.13
   2  -7   5   11.91    0.87
   2  -7   6    8.57    0.74
  -2   7  -6   10.06    0.83
  -2   7  -6    7.13    1.12
  -2   7  -6    7.05    1.03
  -2   7  -6    7.53    1.06
  -2   7  -6    8.33    1.33
  -2   7  -7    0.06    1.05
  -2   7  -7    0.17    0.54
  -2   7  -7    0.21    0.90
  -2   7  -7    0.31    0.85
   2  -7   7    0.35    0.50
   2  -7   7    0.73    0.67
  -2   7  -8    0.03    0.55
  -2   7  -8    0.61    0.96
  -2   7  -8    0.80    0.96
   2  -7   8   -0.07    0.65
  -2   7  -8    0.40    1.18
  -2   7  -9    1.17    0.53
  -2   7  -9    0.25    1.07
  -2   7  -9    1.27    1.00
   2  -7   9    1.35    0.66
  -2   7  -9    0.15    1.27
  -2   7 -10    2.70    1.21
  -2   7 -10    3.31    1.44
  -2   7 -10    3.01    1.18
  -2   7 -11    1.68    1.26
   2  -7  11    0.77    1.31
  -2   7 -11   -1.74    1.55
  -2   7 -11   -0.79    1.28
   2  -7  12   -0.57    1.44
  -2   7 -12   -1.16    1.33
  -2   7 -12    0.67    1.38
   2  -6 -15    0.85    1.11
  -2   6  15   -0.66    1.26
   2  -6 -14    0.62    1.00
  -2   6  14   -1.08    1.15
   2  -6 -13    0.97    0.96
  -2   6  13    0.93    1.09
   2  -6 -12    0.20    0.82
  -2   6  12   -1.20    1.07
  -2   6  11   -0.93    0.88
  -2   6  11    0.51    0.44
   2  -6 -11    0.68    0.76
  -2   6  10    5.06    0.54
   2  -6 -10    4.72    0.66
  -2   6  10    5.71    0.93
  -2   6  10    4.88    0.58
   2  -6 -10    3.25    0.79
  -2   6   9    2.88    0.43
   2  -6  -9    4.14    0.63
   2  -6  -9    5.01    0.77
  -2   6   9    3.43    0.82
  -2   6   9    4.12    0.57
  -2   6   8   23.74    1.24
   2  -6  -8   26.22    1.50
   2  -6  -8   22.83    1.36
  -2   6   8   26.80    1.57
  -2   6   8   23.64    1.37
   2  -6  -7   27.43    1.92
   2  -6  -7   24.94    1.39
  -2   6   7   26.74    1.58
   2  -6  -7   23.54    1.51
   2  -6  -6   13.90    1.43
   2  -6  -6   15.64    0.95
  -2   6   6   16.29    1.13
   2  -6  -6   15.05    1.09
   2  -6  -5    9.96    1.05
  -2   6   5    7.88    0.77
   2  -6  -5    6.78    0.63
   2  -6  -5    7.47    1.10
   2  -6  -5    7.93    0.80
   2  -6  -4   16.61    0.96
   2  -6  -4   18.81    1.37
  -2   6   4   14.73    1.15
   2  -6  -4   15.55    1.26
  -2   6   4   15.73    1.05
   2  -6  -4   15.91    1.05
  -2   6   3   36.35    1.85
   2  -6  -3   35.10    1.82
  -2   6   3   38.19    1.97
   2  -6  -3   33.32    2.06
   2  -6  -3   39.30    2.08
   2  -6  -3   34.55    1.88
   2  -6  -2  165.33    8.13
  -2   6   2  177.87    8.17
  -2   6   2  181.86    8.14
  -2   6   2  178.16    8.24
   2  -6  -2  174.00    8.30
   2  -6  -2  188.21    8.21
   2  -6  -2  182.96    8.34
   2  -6  -1   26.18    1.62
  -2   6   1   24.50    1.49
   2  -6  -1   25.72    1.68
  -2   6   1   26.12    1.45
  -2   6   1   24.99    1.44
   2  -6  -1   26.46    1.41
   2  -6  -1   28.80    1.47
   2  -6  -1   27.07    1.53
   2  -6   0   11.55    1.05
   2  -6   0   14.81    1.04
  -2   6   0   12.88    0.91
  -2   6   0   13.76    0.96
   2  -6   0   12.46    0.87
   2  -6   0   11.44    1.07
  -2   6   0   15.98    1.14
  -2   6   0   11.41    0.96
   2  -6   0   15.01    0.95
   2  -6   1   13.95    1.13
  -2   6  -1   15.15    1.03
  -2   6  -1   15.73    1.07
  -2   6  -1   16.67    1.06
   2  -6   1   18.62    1.18
   2  -6   1   16.44    1.25
  -2   6  -1   15.10    1.10
  -2   6  -2   71.50    3.67
   2  -6   2   69.42    3.73
  -2   6  -2   77.48    3.80
  -2   6  -2   80.44    3.65
   2  -6   2   74.58    3.80
  -2   6  -2   71.94    3.64
  -2   6  -2   74.86    3.63
   2  -6   2   79.88    3.70
  -2   6  -3  164.18    7.85
  -2   6  -3  186.45    8.07
   2  -6   3  162.44    7.97
  -2   6  -3  172.77    7.94
  -2   6  -3  160.51    7.90
  -2   6  -3  183.28    8.00
   2  -6   3  168.46    7.90
   2  -6   3  170.91    8.00
  -2   6  -3  168.20    7.89
  -2   6  -4    1.82    0.65
  -2   6  -4   -0.63    0.87
  -2   6  -4    0.60    0.99
  -2   6  -4    0.76    0.68
  -2   6  -4    0.79    0.68
  -2   6  -4    0.63    0.80
   2  -6   4    0.05    0.88
   2  -6   4    1.54    0.90
   2  -6   5  125.58    6.02
   2  -6   5  133.04    6.28
  -2   6  -5  132.44    6.38
  -2   6  -5  147.47    6.37
  -2   6  -5  120.22    6.22
  -2   6  -5  134.09    6.18
  -2   6  -5  135.11    6.24
   2  -6   5  142.55    6.31
  -2   6  -5  121.97    6.20
   2  -6   6   29.34    1.81
   2  -6   6   25.04    1.41
  -2   6  -6   32.49    2.06
  -2   6  -6   25.35    1.49
  -2   6  -6   26.29    1.71
  -2   6  -6   31.30    1.91
  -2   6  -6   25.46    1.83
   2  -6   6   28.66    1.90
  -2   6  -7   13.02    1.38
   2  -6   7   11.20    0.78
  -2   6  -7    9.20    1.11
  -2   6  -7   13.29    1.65
   2  -6   7    9.37    1.45
   2  -6   7   11.91    0.91
  -2   6  -7   10.27    0.83
   2  -6   8    1.57    1.26
   2  -6   8    0.35    0.57
  -2   6  -8   -0.21    1.20
  -2   6  -8    1.63    0.84
  -2   6  -8   -0.06    0.49
   2  -6   9    2.09    1.40
   2  -6   9    2.33    0.57
  -2   6  -9    1.43    1.29
  -2   6  -9    1.39    0.88
  -2   6  -9    1.19    0.50
  -2   6 -10    2.44    1.02
  -2   6 -10    2.57    1.39
   2  -6  10    2.03    1.52
   2  -6  10    2.36    1.15
  -2   6 -11    1.30    1.09
  -2   6 -11    1.38    1.55
   2  -6  11    2.27    1.70
   2  -6  11    3.17    1.28
  -2   6 -12   -2.69    1.73
   2  -6  12   -0.84    1.32
  -2   6 -12    0.09    1.26
  -2   6 -13    0.62    1.35
  -2   6 -13    2.66    1.78
   2  -6  13    3.11    1.46
  -2   6 -13    1.43    1.33
   2  -5 -15   -1.37    1.13
  -2   5  15   -0.89    1.24
   2  -5 -14    1.09    1.00
  -2   5  14    0.67    1.20
   2  -5 -13    2.62    0.94
  -2   5  13    3.50    1.13
  -2   5  12    1.88    0.67
  -2   5  12    3.09    1.00
   2  -5 -12    2.55    0.83
  -2   5  11   -0.27    0.52
   2  -5 -11    0.70    0.71
  -2   5  11   -0.17    0.85
  -2   5  10   10.12    0.74
   2  -5 -10    8.52    0.92
  -2   5  10    8.80    1.01
   2  -5 -10    8.54    0.65
  -2   5  10   10.45    0.68
  -2   5   9   12.27    0.80
   2  -5  -9   12.00    0.85
   2  -5  -9   12.11    1.00
  -2   5   9   11.27    0.80
  -2   5   9   14.45    1.13
   2  -5  -8   52.36    2.61
  -2   5   8   55.44    2.67
  -2   5   8   52.17    2.45
   2  -5  -8   48.67    2.57
   2  -5  -8   48.24    2.91
  -2   5   8   48.41    2.48
   2  -5  -7   10.59    0.89
  -2   5   7   10.72    0.68
   2  -5  -7    8.88    1.26
  -2   5   7   11.19    0.91
   2  -5  -7    9.55    0.89
   2  -5  -7   10.16    0.75
   2  -5  -6   25.02    1.68
   2  -5  -6   23.06    1.32
  -2   5   6   24.48    1.36
   2  -5  -6   20.23    1.20
   2  -5  -5   53.35    2.89
   2  -5  -5   56.40    2.67
  -2   5   5   57.53    2.72
   2  -5  -5   51.89    2.59
   2  -5  -4  107.40    4.94
  -2   5   4  111.57    4.97
  -2   5   4  113.00    5.07
   2  -5  -4  113.15    5.15
   2  -5  -4  115.87    5.12
   2  -5  -4   94.56    4.85
  -2   5   3   60.94    2.92
   2  -5  -3   62.99    2.91
   2  -5  -3   58.70    2.85
   2  -5  -3   59.64    3.07
   2  -5  -3   59.16    3.07
  -2   5   3   60.39    3.00
  -2   5   2    1.89    0.59
   2  -5  -2    2.66    0.73
   2  -5  -2    2.88    0.44
   2  -5  -2    2.74    0.46
   2  -5  -2    2.36    0.67
  -2   5   1  103.61    5.08
  -2   5   1  113.74    5.09
   2  -5  -1  116.12    5.12
   2  -5  -1  110.34    5.25
   2  -5  -1  109.65    5.22
  -2   5   1  106.41    5.15
   2  -5  -1  108.95    5.06
   2  -5   0   -0.25    0.58
  -2   5   0    1.00    0.53
  -2   5   0    0.55    0.66
   2  -5   0    1.15    0.68
  -2   5   0    1.04    0.39
  -2   5   0    0.87    0.56
   2  -5   0    0.96    0.39
   2  -5   1  118.21    5.95
   2  -5   1  140.49    5.97
   2  -5   1  126.30    6.04
  -2   5  -1  126.20    5.96
  -2   5  -1  128.21    5.91
  -2   5  -1  122.21    5.91
   2  -5   1  121.99    6.02
  -2   5  -1  139.88    6.08
   2  -5   2   59.35    3.35
  -2   5  -2   70.85    3.44
  -2   5  -2   70.44    3.26
   2  -5   2   71.02    3.29
  -2   5  -2   74.74    3.36
  -2   5  -2   70.49    3.35
   2  -5   2   64.62    3.30
  -2   5  -2   65.43    3.25
  -2   5  -2   63.35    3.26
   2  -5   2   66.46    3.39
   2  -5   3   84.32    4.10
  -2   5  -3   85.23    4.15
   2  -5   3   85.32    4.09
  -2   5  -3   79.83    3.97
  -2   5  -3   93.24    4.08
  -2   5  -3   82.09    4.04
  -2   5  -3   77.98    3.96
   2  -5   4  162.08    7.70
  -2   5  -4  163.46    7.75
  -2   5  -4  159.94    7.59
  -2   5  -4  155.68    7.66
   2  -5   4  172.49    7.71
  -2   5  -4  174.82    7.72
  -2   5  -4  162.92    7.61
  -2   5  -5   38.18    2.19
   2  -5   5   38.62    1.86
   2  -5   5   39.73    2.18
  -2   5  -5   38.92    2.32
  -2   5  -5   38.02    2.05
   2  -5   5   44.24    2.20
   2  -5   5   35.35    2.17
  -2   5  -5   34.19    2.17
  -2   5  -5   36.19    2.04
  -2   5  -6  323.40   14.37
  -2   5  -6  300.82   14.35
   2  -5   6  340.31   14.31
   2  -5   6  315.14   14.07
  -2   5  -6  287.76   14.24
  -2   5  -6  309.96   14.23
   2  -5   6  291.42   14.29
  -2   5  -6  320.54   14.48
  -2   5  -7   20.62    1.27
   2  -5   7   26.23    1.31
  -2   5  -7   18.86    1.50
   2  -5   7   28.19    1.60
  -2   5  -7   23.36    1.79
   2  -5   7   23.88    1.73
  -2   5  -7   24.83    1.97
  -2   5  -7   24.89    1.71
  -2   5  -7   23.45    1.79
   2  -5   7   21.86    1.22
   2  -5   8    3.34    0.56
  -2   5  -8    2.42    0.92
  -2   5  -8    3.13    1.20
  -2   5  -8    1.98    1.25
   2  -5   8    3.95    1.24
  -2   5  -8    2.48    0.49
  -2   5  -9   -0.09    0.41
  -2   5  -9   -0.20    0.91
  -2   5  -9    0.41    1.28
  -2   5  -9   -1.25    1.19
   2  -5   9    0.99    0.51
   2  -5   9    2.51    1.29
   2  -5  10    1.48    1.35
  -2   5 -10    0.44    0.98
   2  -5  10    0.81    0.96
  -2   5 -10    1.24    1.44
  -2   5 -10    2.43    1.32
   2  -5  11    4.45    1.59
  -2   5 -11    4.40    1.20
   2  -5  11    5.35    1.23
  -2   5 -11    3.97    1.57
  -2   5 -11    5.93    1.46
   2  -5  12    2.24    1.22
  -2   5 -12    2.10    1.53
  -2   5 -12    0.99    1.24
   2  -5  12    4.01    1.80
  -2   5 -13    0.11    1.85
   2  -5  13    2.45    1.30
  -2   5 -13    2.43    1.43
  -2   5 -13    1.21    1.54
  -2   5 -14   -0.61    1.98
  -2   5 -14    1.03    1.42
   2  -5  14    1.53    1.42
  -2   5 -14    4.24    1.71
  -2   4  15    4.42    1.30
   2  -4 -15    3.18    1.13
  -2   4  14    0.98    1.20
   2  -4 -14   -1.22    1.00
  -2   4  13    0.06    1.00
  -2   4  13    0.35    0.81
   2  -4 -13   -1.53    0.88
  -2   4  12    2.66    0.97
  -2   4  12    2.43    0.71
   2  -4 -12    1.75    0.81
  -2   4  11    3.26    0.87
   2  -4 -11    2.07    0.74
   2  -4 -11    2.43    0.40
  -2   4  11    3.16    0.64
   2  -4 -10   -0.40    0.35
   2  -4 -10    0.22    0.64
  -2   4  10    0.06    0.52
  -2   4  10    0.10    0.71
  -2   4   9   38.12    1.92
  -2   4   9   41.97    2.17
   2  -4  -9   39.13    2.14
   2  -4  -9   39.86    1.91
   2  -4  -9   39.82    2.09
  -2   4   9   38.95    1.98
   2  -4  -8    5.57    0.68
   2  -4  -8    6.84    1.13
  -2   4   8    5.40    0.55
   2  -4  -8    4.64    0.56
   2  -4  -8    5.00    0.74
  -2   4   8    4.99    0.77
  -2   4   7   -0.57    0.60
   2  -4  -7    0.35    0.45
  -2   4   7    0.40    0.38
   2  -4  -7   -0.12    0.91
   2  -4  -7    0.80    0.61
  -2   4   6   17.50    1.02
   2  -4  -6   19.48    1.41
  -2   4   6   18.67    1.14
   2  -4  -6   20.17    1.14
   2  -4  -5  138.02    6.58
   2  -4  -5  138.75    6.31
   2  -4  -5  136.04    6.38
  -2   4   5  140.08    6.41
  -2   4   4  115.34    5.19
   2  -4  -4  106.37    5.22
   2  -4  -4  109.68    5.06
  -2   4   4  113.78    5.08
   2  -4  -4  104.84    4.98
  -2   4   3  149.06    6.69
   2  -4  -3  140.49    6.75
   2  -4  -3  136.46    6.71
  -2   4   3  142.89    6.60
   2  -4  -3  141.62    6.58
   2  -4  -3  145.90    6.53
   2  -4  -2   14.38    1.12
  -2   4   2   13.62    1.00
   2  -4  -2   14.10    1.08
   2  -4  -2   14.10    0.86
  -2   4   2   14.45    0.83
  -2   4   1  105.85    4.73
   2  -4  -1   99.49    4.74
   2  -4  -1  100.72    4.57
  -2   4   1   94.58    4.68
   2  -4  -1   93.00    4.71
   2  -4  -1  100.85    4.62
   2  -4   0   97.97    4.69
  -2   4   0  102.37    4.71
  -2   4   0  102.65    4.59
   2  -4   0   96.78    4.66
   2  -4   0   95.28    4.52
   2  -4   1   91.54    4.57
  -2   4  -1   87.19    4.44
  -2   4  -1   97.06    4.47
   2  -4   1   97.17    4.55
   2  -4   1   97.65    4.60
   2  -4   2  436.50   17.65
  -2   4  -2  422.09   17.55
  -2   4  -2  381.38   17.49
   2  -4   2  358.03   17.54
  -2   4  -2  360.18   17.55
   2  -4   2  364.09   17.57
  -2   4  -2  400.03   17.63
  -2   4  -3   62.96    3.04
  -2   4  -3   60.07    3.01
   2  -4   3   63.84    3.13
  -2   4  -3   71.12    3.12
  -2   4  -3   60.10    3.11
   2  -4   3   62.21    3.15
  -2   4  -3   60.35    3.18
  -2   4  -4   35.63    1.96
  -2   4  -4   36.89    1.94
  -2   4  -4   40.78    2.04
   2  -4   4   41.34    2.06
   2  -4   4   38.44    2.04
   2  -4   4   38.36    2.08
  -2   4  -4   35.57    2.17
  -2   4  -4   34.75    2.07
  -2   4  -5    1.20    0.59
  -2   4  -5   -0.06    0.96
   2  -4   5   -0.55    0.74
  -2   4  -5   -0.16    0.82
   2  -4   5    0.88    0.74
  -2   4  -5    1.59    0.73
   2  -4   5    1.12    0.32
   2  -4   5    0.93    0.80
  -2   4  -5    1.25    0.87
   2  -4   6    6.02    0.48
  -2   4  -6    7.48    1.24
  -2   4  -6    5.40    0.90
   2  -4   6    4.46    0.96
  -2   4  -6    6.74    0.79
  -2   4  -6    7.51    1.01
   2  -4   6    8.30    0.93
  -2   4  -6    6.65    1.13
   2  -4   7   66.28    3.03
   2  -4   7   65.81    3.23
  -2   4  -7   62.05    3.38
  -2   4  -7   66.86    3.56
  -2   4  -7   66.21    3.33
  -2   4  -7   60.65    3.20
   2  -4   7   57.34    3.29
  -2   4  -8   29.27    2.02
   2  -4   8   34.37    1.82
  -2   4  -8   28.01    1.51
   2  -4   8   32.19    1.53
  -2   4  -8   28.61    2.23
   2  -4   8   29.05    1.98
  -2   4  -8   28.00    1.94
   2  -4   9    1.84    1.20
   2  -4   9    3.40    0.97
  -2   4  -9    3.47    0.45
  -2   4  -9    2.41    1.12
   2  -4   9    3.88    0.50
   2  -4  10   -0.97    0.94
  -2   4 -10   -0.08    1.14
   2  -4  10    0.13    1.26
   2  -4  11    3.44    1.06
   2  -4  11    3.32    1.43
  -2   4 -11    2.65    1.26
   2  -4  12    5.79    1.67
  -2   4 -12    7.56    1.54
   2  -4  12    6.73    1.28
   2  -4  13    1.39    1.80
  -2   4 -13    4.28    1.55
   2  -4  13    0.28    1.24
  -2   4 -14    1.72    1.60
   2  -4  14   -1.07    1.34
   2  -3 -15    0.12    1.05
   2  -3 -15    0.28    1.05
  -2   3  15    1.68    1.32
   2  -3 -14    7.45    1.12
  -2   3  14    8.93    1.38
  -2   3  14    8.72    1.16
  -2   3  13    0.53    0.84
  -2   3  13   -0.13    1.02
   2  -3 -13    0.05    0.84
  -2   3  12    1.37    0.76
   2  -3 -12    0.25    0.77
  -2   3  12    0.68    0.91
  -2   3  11    3.75    0.71
   2  -3 -11    3.72    0.73
  -2   3  11    2.86    0.86
   2  -3 -11    2.68    0.75
  -2   3  10    1.78    0.59
   2  -3 -10    0.55    0.64
  -2   3  10   -0.41    0.75
  -2   3  10    0.16    0.24
   2  -3  -9   36.75    1.77
  -2   3   9   36.85    1.90
   2  -3  -9   36.33    1.93
  -2   3   9   38.13    2.04
   2  -3  -9   35.34    1.98
  -2   3   8    0.16    0.43
   2  -3  -8    0.01    0.35
  -2   3   8   -0.11    0.65
   2  -3  -8   -0.24    0.65
   2  -3  -8   -0.51    0.52
   2  -3  -8    0.06    0.99
   2  -3  -7    4.40    0.46
   2  -3  -7    4.10    0.62
  -2   3   7    4.44    0.63
  -2   3   7    4.17    0.48
   2  -3  -7    4.47    0.54
   2  -3  -7    5.26    0.93
   2  -3  -6  320.70   14.20
  -2   3   6  320.82   14.22
   2  -3  -6  313.74   14.18
   2  -3  -6  301.40   14.13
   2  -3  -6  321.44   14.40
  -2   3   6  311.96   14.18
   2  -3  -5   11.42    1.02
  -2   3   5   12.06    0.79
   2  -3  -5   10.84    0.77
   2  -3  -4  435.19   19.66
  -2   3   4  442.59   19.62
   2  -3  -4  423.90   19.44
  -2   3   4  432.17   19.51
   2  -3  -4  440.46   19.50
   2  -3  -3  123.14    5.52
  -2   3   3  127.27    5.47
   2  -3  -3  108.02    5.27
   2  -3  -3  127.39    5.34
   2  -3  -2  511.74   23.45
  -2   3   2  503.10   23.42
   2  -3  -2  528.39   23.34
  -2   3   2  518.52   23.30
  -2   3   1  125.76    5.99
   2  -3  -1  128.50    6.14
   2  -3  -1  135.10    6.03
   2  -3  -1  133.12    5.98
  -2   3   1  143.67    6.15
   2  -3   0   76.28    3.80
   2  -3   0   79.33    3.64
  -2   3   0   80.11    3.82
   2  -3   0   82.11    3.70
  -2   3  -1    4.10    0.49
   2  -3   1    4.22    0.47
   2  -3   1    4.10    0.60
   2  -3   1    3.45    0.66
  -2   3  -1    3.63    0.40
  -2   3  -1    4.86    0.60
  -2   3  -1    3.10    0.75
  -2   3  -2    3.99    0.64
  -2   3  -2    6.63    0.84
  -2   3  -2    5.32    0.62
   2  -3   2    3.03    0.72
  -2   3  -3   13.58    1.15
   2  -3   3   14.45    1.08
  -2   3  -3   13.38    1.00
  -2   3  -3   13.67    1.19
   2  -3   3   13.20    1.10
  -2   3  -3   13.91    1.16
  -2   3  -4  149.74    6.98
  -2   3  -4  157.38    6.91
   2  -3   4  141.92    6.72
  -2   3  -4  150.79    6.86
   2  -3   4  142.50    6.94
  -2   3  -4  154.34    7.05
  -2   3  -4  151.23    6.95
   2  -3   4  161.55    6.92
   2  -3   4  150.02    6.91
  -2   3  -5   11.43    0.94
   2  -3   5   12.01    0.86
  -2   3  -5    8.17    0.81
  -2   3  -5    8.64    1.10
   2  -3   5   10.45    0.94
   2  -3   5    9.80    0.91
  -2   3  -5    9.26    0.77
   2  -3   5    7.82    0.51
  -2   3  -6    2.67    0.60
  -2   3  -6    2.84    1.01
  -2   3  -6    1.62    0.80
   2  -3   6    1.86    0.65
  -2   3  -6    3.03    0.74
   2  -3   6    1.43    0.79
  -2   3  -7   16.60    1.17
   2  -3   7   16.24    1.32
  -2   3  -7   15.38    1.32
   2  -3   7   17.58    1.15
  -2   3  -7   15.38    1.24
  -2   3  -8  115.81    5.62
  -2   3  -8  123.98    5.84
   2  -3   8  119.86    5.52
  -2   3  -8  110.54    5.65
   2  -3   8  117.90    5.55
  -2   3  -8  115.53    5.53
   2  -3   8  111.86    5.61
  -2   3  -9    7.32    1.18
   2  -3   9    9.71    1.26
  -2   3 -10    6.24    1.18
   2  -3  10    5.66    1.28
   2  -3  10    4.96    0.99
   2  -3  11    0.61    1.24
   2  -3  11    0.44    0.97
  -2   3 -11    2.29    1.18
   2  -3  12   10.18    1.71
   2  -3  12   14.10    1.37
  -2   3 -12   11.81    1.57
   2  -3  13   -0.48    1.63
  -2   3 -13    2.71    1.42
   2  -3  13    0.07    1.15
  -2   3 -14    0.28    1.51
   2  -3  14    1.16    1.30
  -2   3 -15   -1.01    1.64
   2  -3  15    0.78    1.38
   2  -2 -15   -0.68    0.99
  -2   2  15   -1.41    1.22
  -2   2  15   -0.07    1.23
   2  -2 -15   -0.28    1.03
  -2   2  14    2.66    1.07
  -2   2  14    3.97    1.18
   2  -2 -14    2.62    0.96
   2  -2 -14    4.06    1.01
   2  -2 -13    5.74    0.98
  -2   2  13    7.09    1.03
  -2   2  13    6.17    1.15
  -2   2  12    0.53    0.86
   2  -2 -12   -0.37    0.73
  -2   2  12   -0.18    0.78
   2  -2 -12    0.46    0.67
  -2   2  11    1.23    0.80
   2  -2 -11    1.01    0.65
   2  -2 -11    0.18    0.69
  -2   2  11    0.04    0.69
   2  -2 -10    5.63    0.34
  -2   2  10    8.89    0.82
   2  -2 -10    6.63    0.35
  -2   2  10    8.61    0.93
   2  -2 -10    6.15    0.76
   2  -2 -10    7.51    0.77
   2  -2  -9    0.48    0.54
   2  -2  -9   -0.37    0.60
   2  -2  -9   -0.32    0.71
  -2   2   9    0.23    0.53
  -2   2   9    0.62    0.66
   2  -2  -9    1.48    0.99
  -2   2   9   -0.12    0.21
   2  -2  -8   36.92    1.76
   2  -2  -8   35.11    1.89
  -2   2   8   37.52    1.93
  -2   2   8   38.96    1.89
   2  -2  -8   35.13    1.86
   2  -2  -8   33.53    2.15
   2  -2  -7   58.68    2.79
  -2   2   7   58.30    2.89
   2  -2  -7   59.29    2.88
  -2   2   7   59.36    2.87
   2  -2  -7   62.44    2.85
   2  -2  -7   60.39    3.11
   2  -2  -6   84.90    3.99
   2  -2  -6   87.43    4.05
  -2   2   6   88.19    4.06
  -2   2   6   88.75    4.06
   2  -2  -6   85.57    4.02
   2  -2  -6   85.91    4.24
   2  -2  -5   13.59    0.81
   2  -2  -5   15.99    1.16
  -2   2   5   14.04    0.88
   2  -2  -5   13.62    0.83
  -2   2   5   15.50    0.90
   2  -2  -5   15.51    0.88
   2  -2  -4   38.11    2.20
  -2   2   4   40.47    2.15
   2  -2  -4   44.08    2.02
   2  -2  -3   30.79    1.64
  -2   2   3   30.00    1.60
   2  -2  -3   29.18    1.45
   2  -2  -2  612.96   27.72
  -2   2   2  611.17   27.61
   2  -2  -2  616.22   27.60
  -2   2   1  122.65    5.62
   2  -2  -1  121.14    5.77
   2  -2  -1  126.47    5.66
  -2   2   1  129.26    5.77
   2  -2   0  121.14    5.04
  -2   2   0  117.86    5.18
   2  -2   0  104.48    5.16
  -2   2   0  105.66    5.01
   2  -2   1   46.12    2.42
   2  -2   1   48.94    2.31
  -2   2  -1   47.54    2.47
   2  -2   1   42.69    2.43
   2  -2   2    6.26    0.64
  -2   2  -2    7.81    0.62
  -2   2  -2    7.95    0.55
   2  -2   3  104.32    4.72
  -2   2  -3  100.04    4.74
   2  -2   3   89.69    4.76
  -2   2  -3  103.41    4.84
  -2   2  -3  101.95    4.68
  -2   2  -3  104.95    4.71
   2  -2   4  171.68    8.11
  -2   2  -4  175.99    8.16
   2  -2   4  176.08    8.14
  -2   2  -4  171.23    8.11
   2  -2   4  176.64    8.18
  -2   2  -4  202.01    8.31
   2  -2   5   37.18    1.97
  -2   2  -5   35.17    2.03
   2  -2   5   36.04    2.02
  -2   2  -5   41.59    2.22
  -2   2  -5   35.71    1.96
   2  -2   5   40.86    1.81
   2  -2   6  223.17    9.78
  -2   2  -6  226.26   10.14
   2  -2   6  216.86    9.92
  -2   2  -6  217.00    9.93
   2  -2   6  213.83    9.92
  -2   2  -6  201.14    9.98
   2  -2   6  201.65    9.96
  -2   2  -7    6.58    0.75
  -2   2  -7    7.31    1.20
   2  -2   7    6.50    0.91
   2  -2   7    6.80    0.73
   2  -2   7    6.62    0.42
   2  -2   7    7.22    0.78
  -2   2  -7    6.86    0.90
  -2   2  -8    8.48    1.25
   2  -2   8    4.02    1.02
  -2   2  -8    4.03    0.92
  -2   2  -8    5.09    0.75
   2  -2   8    6.21    0.77
   2  -2   8    6.82    0.82
  -2   2  -9   20.12    0.85
  -2   2  -9   18.86    1.45
   2  -2   9   19.79    1.21
  -2   2  -9   20.83    1.26
   2  -2   9   21.76    1.30
   2  -2   9   18.75    1.50
   2  -2  10    0.75    0.80
   2  -2  10    3.19    1.15
  -2   2 -10    1.39    0.93
   2  -2  11   -0.05    0.88
   2  -2  11   -0.67    1.18
  -2   2 -11    1.55    1.07
   2  -2  12   16.89    1.44
  -2   2 -12   14.65    1.58
   2  -2  12   16.68    1.71
  -2   2 -13    4.15    1.39
   2  -2  13    2.51    1.49
   2  -2  13    3.51    1.16
  -2   2 -14    1.83    1.45
   2  -2  14    1.11    1.66
   2  -2  14   -1.11    1.18
  -2   2 -15    2.34    1.57
   2  -2  15    0.91    1.34
  -2   1  15   -0.46    1.27
   2  -1 -15    0.23    1.07
  -2   1  15   -1.27    1.24
  -2   1  14    1.08    1.12
   2  -1 -14   -1.03    0.97
   2  -1 -14    0.15    0.85
  -2   1  14    0.64    1.09
  -2   1  13    2.75    0.99
   2  -1 -13    2.72    0.88
   2  -1 -13    1.81    0.88
  -2   1  13    2.38    1.04
   2  -1 -12    1.28    0.77
   2  -1 -12    2.21    0.66
  -2   1  12    2.24    0.85
   2  -1 -12    2.40    0.76
  -2   1  12    2.99    0.92
   2  -1 -11    1.84    0.63
  -2   1  11    0.70    0.80
  -2   1  11    1.79    0.77
   2  -1 -11    1.59    0.68
  -2   1  10   -0.25    0.76
  -2   1  10    0.04    0.67
   2  -1 -10    1.92    0.61
   2  -1 -10    0.22    0.60
   2  -1  -9    0.97    0.56
   2  -1  -9    1.28    0.96
  -2   1   9   -0.04    0.68
   2  -1  -9    0.54    0.67
  -2   1   9   -0.11    0.57
   2  -1  -9    0.53    0.58
   2  -1  -8   29.59    1.39
   2  -1  -8   34.04    1.88
   2  -1  -8   30.40    1.55
  -2   1   8   28.99    1.37
  -2   1   8   31.14    1.62
   2  -1  -8   28.82    1.56
  -2   1   8   31.80    1.62
   2  -1  -8   29.42    1.61
   2  -1  -7   49.23    2.37
  -2   1   7   51.54    2.40
   2  -1  -7   44.11    2.34
   2  -1  -7   49.12    2.58
   2  -1  -7   47.26    2.33
  -2   1   7   52.65    2.41
   2  -1  -7   47.65    2.30
   2  -1  -6    3.34    0.51
  -2   1   6    4.67    0.54
   2  -1  -6    4.92    0.45
  -2   1   6    4.88    0.49
   2  -1  -6    4.29    0.40
   2  -1  -6    4.95    0.76
   2  -1  -6    4.48    0.51
   2  -1  -5   40.73    1.99
   2  -1  -5   38.69    2.16
   2  -1  -5   41.02    1.95
  -2   1   5   42.65    2.03
   2  -1  -4  361.68   15.75
   2  -1  -4  336.28   15.74
   2  -1  -4  355.82   15.89
  -2   1   4  346.66   15.86
  -2   1   3   90.08    4.18
   2  -1  -3   92.72    4.17
   2  -1  -3   90.57    4.18
   2  -1  -3   93.01    4.32
   2  -1  -2  940.79   45.05
   2  -1  -2 1036.26   44.93
  -2   1   2  982.87   44.93
  -2   1   1  821.36   35.05
   2  -1  -1  780.04   35.06
   2  -1  -1  786.25   34.96
  -2   1   1  715.00   35.05
   2  -1  -1  775.11   35.07
   2  -1   0  566.81   25.26
  -2   1   0  573.57   25.25
   2  -1   0  527.05   25.25
   2  -1   0  562.84   25.21
  -2   1   0  569.53   25.28
  -2   1  -1  171.65    7.44
   2  -1   1  165.57    7.41
   2  -1   1  164.15    7.48
  -2   1  -1  152.91    7.46
   2  -1   1  167.33    7.48
  -2   1  -1  151.87    7.47
   2  -1   2  196.17    8.98
  -2   1  -2  200.58    9.07
   2  -1   3   82.11    3.81
  -2   1  -3   80.29    3.82
  -2   1  -3   84.17    3.96
   2  -1   4  971.21   43.79
  -2   1  -4  959.27   43.72
  -2   1  -4  972.60   43.74
   2  -1   4  968.76   43.71
  -2   1  -4  998.24   43.84
  -2   1  -5    0.60    0.56
   2  -1   5    0.91    0.66
   2  -1   5    1.04    0.53
   2  -1   5    0.74    0.50
  -2   1  -5    0.69    0.54
  -2   1  -5    0.59    0.84
  -2   1  -6  566.06   25.62
   2  -1   6  577.65   25.58
   2  -1   6  562.74   25.58
  -2   1  -6  597.97   25.77
  -2   1  -6  564.32   25.58
   2  -1   6  543.62   25.60
   2  -1   7   23.43    1.40
   2  -1   7   23.99    1.28
  -2   1  -7   22.72    1.36
   2  -1   7   22.97    1.05
  -2   1  -7   19.73    1.02
   2  -1   7   21.96    1.29
  -2   1  -7   24.42    1.29
  -2   1  -7   24.53    1.62
  -2   1  -8    1.16    0.23
   2  -1   8    1.15    0.19
   2  -1   8    1.67    0.81
  -2   1  -8    1.80    1.01
  -2   1  -8    1.20    0.58
  -2   1  -8    0.51    0.70
   2  -1   8    1.46    0.60
   2  -1   8    0.87    0.63
   2  -1   9    1.04    0.73
   2  -1   9    0.48    0.91
  -2   1  -9    0.59    0.63
  -2   1  -9    0.91    0.78
   2  -1   9   -0.72    0.70
  -2   1  -9    0.44    0.26
  -2   1 -10    2.74    0.73
  -2   1 -10    1.93    0.31
  -2   1 -10    1.61    0.91
   2  -1  10    2.63    0.85
   2  -1  10    2.47    1.11
  -2   1 -11    6.93    1.13
   2  -1  11    8.24    1.05
   2  -1  11    7.28    1.29
   2  -1  12    0.18    1.24
   2  -1  12   -0.62    0.94
  -2   1 -13   15.14    1.60
   2  -1  13   18.44    1.86
   2  -1  13   15.53    1.46
   2  -1  14   -0.75    1.20
  -2   1 -14    1.61    1.37
   2  -1  14   -0.22    1.58
   2  -1  15    0.67    1.34
  -2   1 -15    0.89    1.44
  -2   0  15    2.15    1.24
   2   0 -15    2.44    1.18
  -2   0  15    1.07    1.40
   2   0 -14    1.56    0.82
  -2   0  14   -1.03    1.11
   2   0 -14    1.69    1.02
  -2   0  14   -0.92    1.23
   2   0 -13    0.55    0.75
  -2   0  13    0.06    1.00
   2   0 -13    0.75    0.88
  -2   0  13    0.78    1.03
  -2   0  12    1.14    0.89
   2   0 -12   -0.65    0.70
  -2   0  12    0.32    0.88
   2   0 -12   -0.29    0.78
   2   0 -12    1.05    0.69
  -2   0  11    5.00    0.89
   2   0 -11    3.36    0.78
  -2   0  11    5.28    0.93
   2   0 -11    4.64    0.80
   2   0 -11    6.16    0.74
  -2   0  10    0.40    0.65
  -2   0  10   -0.04    0.76
   2   0 -10   -0.22    0.58
   2   0 -10   -0.61    0.71
   2   0 -10    0.03    0.61
  -2   0   9   22.12    1.25
  -2   0   9   21.94    1.16
   2   0  -9   17.30    1.12
   2   0  -9   14.70    1.16
  -2   0   9   18.91    1.23
   2   0  -9   17.93    1.44
   2   0  -9   17.03    1.11
  -2   0   8  102.19    4.83
   2   0  -8   93.66    4.78
  -2   0   8  103.57    4.80
   2   0  -8   99.99    4.59
   2   0  -8  104.68    4.77
   2   0  -8  103.98    4.96
   2   0  -8  101.52    4.74
  -2   0   8  114.13    4.75
  -2   0   7    6.04    0.53
  -2   0   7    5.32    0.32
   2   0  -7    5.40    0.52
  -2   0   7    4.85    0.61
   2   0  -7    4.10    0.89
   2   0  -7    5.69    0.35
  -2   0   7    5.43    0.61
  -2   0   6  229.39    9.62
   2   0  -6  222.96    9.65
  -2   0   6  203.03    9.55
   2   0  -6  203.48    9.55
   2   0  -6  213.10    9.78
  -2   0   6  220.04    9.65
  -2   0   6  224.60    9.70
   2   0  -5   23.54    1.23
  -2   0   5   23.95    1.29
   2   0  -5   23.03    1.14
   2   0  -5   25.53    1.22
   2   0  -5   22.53    1.41
   2   0  -5   23.85    1.24
   2   0  -4   45.89    2.17
  -2   0   4   44.84    2.16
   2   0  -4   46.92    2.17
   2   0  -4   43.72    2.13
   2   0  -4   47.30    2.13
   2   0  -4   49.56    2.32
   2   0  -4   45.16    2.19
  -2   0   4   46.66    2.23
   2   0  -3  209.73    9.57
   2   0  -3  219.19    9.52
   2   0  -3  204.82    9.65
   2   0  -3  218.85    9.54
  -2   0   3  207.65    9.54
   2   0  -3  224.99    9.57
  -2   0   3  210.41    9.56
   2   0  -3  194.18    9.53
   2   0  -2 3559.22  160.09
  -2   0   2 3833.60  160.05
   2   0  -2 3645.06  160.09
  -2   0   2 3644.76  160.08
   2   0  -2 3452.28  160.15
  -2   0   2 3258.73  160.13
   2   0  -2 3209.07  160.05
   2   0  -2 3715.39  160.05
  -2   0   1    1.69    0.41
  -2   0   1    1.24    0.49
   2   0  -1    1.64    0.46
   2   0  -1    2.22    0.32
   2   0  -1    1.43    0.32
   2   0  -1    1.38    0.45
   2   0  -1    1.33    0.33
   2   0  -1    1.60    0.26
   2   0  -1    2.64    0.27
  -2   0   1    2.13    0.27
   2   0   0 8622.73  399.73
   2   0   0 8614.88  399.79
  -2   0   0 9550.23  399.80
  -2   0   0 8420.09  399.77
   2   0   0 8720.50  399.78
   2   0   0 8570.20  399.72
   2   0   0 9125.40  399.73
  -2   0   0 9999.00  399.72
  -2   0   0 8873.96  399.72
   2   0   0 8508.51  399.71
  -2   0  -1    5.93    0.63
   2   0   1    6.65    0.47
   2   0   1    6.76    0.68
  -2   0  -1    5.57    0.71
   2   0   1    7.20    0.66
   2   0   1    7.27    0.40
   2   0   1    5.44    0.38
  -2   0  -1    7.03    0.47
   2   0   1    6.71    0.44
  -2   0  -1    6.11    0.40
   2   0   1    6.64    0.40
  -2   0  -2  581.53   26.04
   2   0   2  566.12   26.07
   2   0   2  596.22   26.03
   2   0   2  568.68   26.09
  -2   0  -2  569.96   26.17
   2   0   2  544.72   26.15
  -2   0  -3   29.68    1.53
  -2   0  -3   28.52    1.40
   2   0   3   25.80    1.36
  -2   0  -4    2.57    0.48
  -2   0  -4    3.57    0.70
   2   0   4    3.76    0.31
  -2   0  -4    3.48    0.52
   2   0   4    3.29    0.44
  -2   0  -5  188.22    9.01
   2   0   5  196.84    9.02
   2   0   5  199.63    9.00
  -2   0  -5  200.18    9.14
   2   0   5  197.19    9.01
  -2   0  -5  203.10    9.04
   2   0   5  198.11    8.91
  -2   0  -6   73.82    3.48
   2   0   6   67.98    3.29
   2   0   6   70.65    3.16
   2   0   6   63.51    3.31
  -2   0  -6   68.51    3.28
  -2   0  -6   66.20    3.31
   2   0   6   71.36    3.30
  -2   0  -7   29.77    1.84
  -2   0  -7   32.04    1.40
  -2   0  -7   29.27    1.63
   2   0   7   29.85    1.60
   2   0   7   28.45    1.60
  -2   0  -7   29.29    1.57
   2   0   7   28.50    1.39
   2   0   7   28.29    1.64
  -2   0  -8    5.12    0.63
   2   0   8    6.75    0.72
   2   0   8    6.12    0.87
  -2   0  -8    7.48    1.12
  -2   0  -8    4.86    0.29
  -2   0  -8    4.97    0.76
   2   0   8    5.02    0.71
   2   0   9   57.95    2.63
  -2   0  -9   54.01    2.66
   2   0   9   52.30    2.60
   2   0   9   50.25    2.66
  -2   0  -9   58.86    2.94
  -2   0  -9   55.63    2.56
  -2   0 -10    0.35    0.83
   2   0  10    0.61    0.96
   2   0  10    1.36    0.77
  -2   0 -10    0.04    0.63
  -2   0 -11    7.19    1.00
   2   0  11    5.58    1.17
   2   0  11    4.46    0.95
  -2   0 -11    4.95    0.80
   2   0  12    1.05    0.92
   2   0  12    0.44    1.13
  -2   0 -12   -0.12    0.95
   2   0  13   14.29    1.43
   2   0  13   14.52    1.64
  -2   0 -13   15.98    1.52
   2   0  14    5.58    1.24
  -2   0 -14    2.33    1.27
   2   0  15    0.37    1.24
  -2   0 -15    2.22    1.42
   2   0  16   -1.14    1.37
  -2   0 -16    1.25    1.47
  -2  -1  15    1.08    1.46
   2   1 -15    0.24    0.95
  -2  -1  15    1.33    1.24
  -2  -1  14    7.18    1.42
  -2  -1  14    6.77    1.26
   2   1 -14    4.65    1.16
   2   1 -13    1.11    0.95
  -2  -1  13    0.57    1.04
  -2  -1  13    2.10    1.14
   2   1 -13    0.17    0.73
  -2  -1  12   -0.06    0.96
   2   1 -12   -0.04    0.68
  -2  -1  12    0.52    0.91
   2   1 -12   -0.27    0.81
  -2  -1  12    0.55    0.68
   2   1 -12   -0.28    0.69
   2   1 -11    2.29    0.70
  -2  -1  11    3.62    0.88
  -2  -1  11    3.56    0.90
   2   1 -11    4.30    0.70
   2   1 -11    2.20    0.79
  -2  -1  11    3.44    0.69
  -2  -1  11    2.89    0.56
   2   1 -10    1.35    1.00
   2   1 -10    0.89    0.65
   2   1 -10    2.18    0.72
  -2  -1  10    0.68    0.77
  -2  -1  10    0.34    0.75
   2   1 -10    0.03    0.62
  -2  -1  10    0.87    0.53
  -2  -1  10    0.74    0.59
  -2  -1   9    9.20    0.73
  -2  -1   9    9.08    0.92
   2   1  -9    9.71    1.11
  -2  -1   9    9.50    0.94
   2   1  -9   10.48    0.85
   2   1  -9   10.03    0.85
  -2  -1   9   10.79    0.79
   2   1  -9    9.72    1.01
   2   1  -9    8.86    0.85
  -2  -1   8   45.76    2.31
  -2  -1   8   47.13    2.22
   2   1  -8   45.98    2.46
   2   1  -8   42.31    2.25
  -2  -1   8   46.46    2.23
   2   1  -8   45.53    2.41
  -2  -1   8   45.19    2.37
   2   1  -8   49.60    2.30
   2   1  -8   41.25    2.29
   2   1  -7   49.38    2.42
   2   1  -7   48.18    2.56
  -2  -1   7   52.22    2.45
  -2  -1   7   48.42    2.37
  -2  -1   7   48.63    2.49
   2   1  -7   47.81    2.53
   2   1  -7   47.96    2.39
  -2  -1   7   52.86    2.37
  -2  -1   7   49.67    2.27
   2   1  -7   47.10    2.44
   2   1  -6  142.39    6.73
  -2  -1   6  144.82    6.62
   2   1  -6  141.22    6.63
  -2  -1   6  143.67    6.53
   2   1  -6  133.64    6.64
  -2  -1   6  146.55    6.58
  -2  -1   6  147.74    6.69
   2   1  -6  144.08    6.73
   2   1  -6  147.76    6.53
   2   1  -5   17.80    1.11
   2   1  -5   16.32    0.83
  -2  -1   5   16.17    0.82
   2   1  -5   15.72    0.99
   2   1  -5   16.27    0.95
  -2  -1   5   19.26    1.01
   2   1  -5   17.16    1.08
  -2  -1   5   17.42    0.87
  -2  -1   5   13.49    0.94
   2   1  -4   62.86    2.92
  -2  -1   4   58.84    2.92
   2   1  -4   67.84    3.00
  -2  -1   4   63.36    2.92
   2   1  -4   65.83    2.93
  -2  -1   4   66.35    3.03
   2   1  -4   65.68    3.07
   2   1  -3 1379.35   60.75
  -2  -1   3 1443.61   60.72
   2   1  -3 1349.02   60.69
  -2  -1   3 1372.11   60.68
   2   1  -3 1403.79   60.79
   2   1  -3 1366.75   60.71
   2   1  -3 1187.99   60.72
   2   1  -3 1393.29   60.81
  -2  -1   3 1382.67   60.71
  -2  -1   3 1281.11   60.71
  -2  -1   2  206.23    9.73
   2   1  -2  218.30    9.71
   2   1  -2  184.55    9.71
  -2  -1   2  201.20    9.71
  -2  -1   2  239.72    9.76
   2   1  -2  214.77    9.74
   2   1  -2  218.30    9.75
   2   1  -2  224.21    9.77
  -2  -1   2  221.41    9.75
  -2  -1   2  229.12    9.71
   2   1  -2  208.54    9.78
   2   1  -2  201.09    9.73
  -2  -1   2  235.64    9.72
  -2  -1   1 1902.97   88.43
   2   1  -1 1953.16   88.43
   2   1  -1 1989.79   88.42
  -2  -1   1 1989.46   88.44
  -2  -1   1 1898.14   88.46
   2   1  -1 1921.43   88.43
  -2  -1   1 2071.61   88.45
   2   1  -1 2039.34   88.45
  -2  -1   1 1939.52   88.43
   2   1  -1 1933.87   88.43
  -2  -1   1 1964.20   88.46
   2   1  -1 1951.65   88.46
  -2  -1   1 2006.99   88.42
  -2  -1   1 2004.22   88.41
   2   1  -1 1946.07   88.43
   2   1  -1 1900.83   88.45
  -2  -1   1 2062.60   88.45
  -2  -1   0    0.24    0.26
   2   1   0    0.40    0.26
   2   1   0    0.59    0.47
  -2  -1   0    0.44    0.44
  -2  -1   0    0.37    0.27
   2   1   0    0.90    0.30
   2   1   0    0.74    0.38
  -2  -1   0    0.68    0.31
  -2  -1   0    0.51    0.15
   2   1   0    0.84    0.30
  -2  -1   0    0.14    0.32
  -2  -1   0    0.95    0.37
  -2  -1   0    0.45    0.32
   2   1   0    0.42    0.17
  -2  -1   0    0.48    0.18
   2   1   0    0.45    0.14
  -2  -1   0    0.52    0.29
   2   1   0    0.57    0.30
  -2  -1  -1    1.76    0.25
   2   1   1    2.31    0.26
  -2  -1  -1    3.67    0.56
  -2  -1  -1    2.05    0.33
  -2  -1  -1    3.76    0.47
   2   1   1    3.64    0.46
  -2  -1  -1    1.48    0.28
   2   1   1    5.22    0.32
  -2  -1  -1    1.84    0.33
   2   1   1    2.59    0.31
   2   1   1    2.92    0.33
  -2  -1  -1    2.67    0.32
   2   1   1    2.26    0.30
  -2  -1  -1    2.30    0.29
  -2  -1  -2   19.36    1.02
   2   1   2   21.43    1.01
  -2  -1  -2   18.49    1.00
  -2  -1  -2   21.35    1.14
   2   1   2   19.91    1.11
   2   1   2   19.57    1.02
  -2  -1  -2   20.15    1.04
   2   1   2   21.20    1.04
   2   1   2   18.73    1.02
  -2  -1  -2   20.51    1.03
  -2  -1  -2   20.86    1.01
   2   1   3   56.51    2.68
  -2  -1  -3   57.03    2.65
  -2  -1  -3   53.17    2.75
   2   1   3   59.47    2.63
  -2  -1  -3   57.48    2.68
  -2  -1  -3   56.18    2.67
  -2  -1  -3   56.91    2.65
   2   1   3   58.74    2.65
  -2  -1  -4   30.17    1.50
   2   1   4   31.95    1.44
  -2  -1  -4   30.24    1.43
   2   1   4   28.96    1.41
  -2  -1  -4   29.91    1.52
   2   1   4   29.30    1.51
  -2  -1  -4   30.70    1.51
  -2  -1  -4   31.41    1.64
   2   1   5    0.76    0.18
   2   1   5    0.22    0.45
  -2  -1  -5    0.50    0.41
  -2  -1  -5    0.93    0.69
  -2  -1  -5    0.98    0.23
  -2  -1  -5    0.53    0.49
   2   1   5    1.08    0.26
  -2  -1  -5    1.23    0.53
   2   1   5    0.97    0.48
   2   1   6    4.99    0.66
  -2  -1  -6    5.96    0.52
   2   1   6    5.73    0.60
  -2  -1  -6    5.95    0.82
  -2  -1  -6    5.95    0.37
  -2  -1  -6    5.15    0.63
  -2  -1  -6    5.78    0.59
   2   1   6    4.21    0.57
   2   1   6    6.15    0.38
  -2  -1  -7   21.44    1.47
   2   1   7   17.78    1.25
  -2  -1  -7   22.46    1.03
  -2  -1  -7   20.20    1.17
   2   1   7   19.50    1.23
  -2  -1  -7   23.44    1.27
  -2  -1  -7   21.49    1.02
  -2  -1  -7   21.71    1.26
   2   1   7   21.98    1.23
   2   1   8   21.17    1.25
  -2  -1  -8   20.07    1.26
   2   1   8   17.74    1.25
  -2  -1  -8   20.30    1.49
  -2  -1  -8   18.36    0.93
  -2  -1  -8   19.87    1.14
  -2  -1  -8   21.57    0.96
   2   1   8   20.64    1.24
   2   1   9   47.56    2.56
  -2  -1  -9   50.57    2.49
   2   1   9   50.83    2.56
  -2  -1  -9   50.16    2.58
  -2  -1  -9   50.61    2.82
  -2  -1  -9   51.27    2.30
   2   1   9   41.76    2.56
  -2  -1 -10    9.05    0.80
   2   1  10    6.64    1.11
  -2  -1 -10    9.77    0.55
   2   1  10    8.31    1.02
  -2  -1 -10    6.29    1.00
   2   1  11   27.59    1.87
  -2  -1 -11   27.17    1.82
   2   1  11   28.75    1.84
  -2  -1 -11   32.73    1.72
  -2  -1 -12    4.27    1.01
   2   1  12    4.93    1.02
   2   1  12    3.43    1.16
  -2  -1 -13    5.21    1.12
   2   1  13    5.71    1.09
  -2  -1 -14    7.72    1.35
   2   1  14    4.44    1.18
  -2  -1 -15    1.25    1.28
   2   1  15   -1.12    1.30
  -2  -1 -16    2.06    1.46
   2   1  16    2.25    1.34
  -2  -2  15   -0.41    1.26
  -2  -2  15   -0.75    1.52
   2   2 -15   -0.54    1.08
  -2  -2  14    3.33    1.23
   2   2 -14    4.14    1.23
   2   2 -14    6.17    1.12
  -2  -2  14    5.97    1.50
  -2  -2  13   12.58    1.49
   2   2 -13   11.72    1.04
  -2  -2  13   14.47    1.37
   2   2 -13   10.21    1.33
   2   2 -13   10.54    1.24
   2   2 -12    0.34    0.84
   2   2 -12   -0.50    0.95
  -2  -2  12   -0.98    0.95
   2   2 -12   -0.04    0.65
  -2  -2  12    0.06    1.02
  -2  -2  12    1.00    0.69
  -2  -2  11    1.00    0.88
   2   2 -11    1.60    0.65
  -2  -2  11    0.93    0.56
  -2  -2  11    0.51    0.83
   2   2 -11    1.74    0.86
   2   2 -11    2.56    0.73
  -2  -2  11    2.19    0.67
  -2  -2  10    0.21    0.82
   2   2 -10    0.44    0.66
   2   2 -10    0.18    0.62
  -2  -2  10   -0.25    0.76
  -2  -2  10   -0.18    0.55
  -2  -2  10    0.15    0.59
   2   2 -10    1.80    0.97
   2   2 -10   -0.16    0.76
  -2  -2   9   16.88    1.01
   2   2  -9   14.22    1.09
  -2  -2   9   17.18    1.00
   2   2  -9   13.23    1.03
  -2  -2   9   14.36    1.12
   2   2  -9   14.59    1.29
   2   2  -9   15.70    1.09
   2   2  -9   13.32    1.18
  -2  -2   9   14.41    1.19
   2   2  -8   23.03    1.41
  -2  -2   8   26.26    1.39
   2   2  -8   23.90    1.45
  -2  -2   8   28.47    1.42
   2   2  -8   26.97    1.59
  -2  -2   8   25.30    1.54
   2   2  -8   28.29    1.80
   2   2  -8   24.29    1.60
   2   2  -8   26.49    1.47
  -2  -2   8   23.58    1.46
   2   2  -7  160.19    7.71
   2   2  -7  173.33    7.74
  -2  -2   7  151.93    7.68
   2   2  -7  165.26    7.89
   2   2  -7  172.22    7.81
  -2  -2   7  178.76    7.71
  -2  -2   7  160.51    7.71
   2   2  -7  175.12    7.84
  -2  -2   7  175.93    7.80
  -2  -2   7  178.23    7.66
   2   2  -7  159.64    7.69
  -2  -2   6    1.39    0.44
  -2  -2   6    0.67    0.43
  -2  -2   6    0.54    0.28
   2   2  -6    1.10    0.48
   2   2  -6    0.95    0.45
   2   2  -6    0.89    0.69
   2   2  -6    0.74    0.48
  -2  -2   6    1.70    0.50
   2   2  -6    1.30    0.55
  -2  -2   6    1.18    0.36
  -2  -2   6    0.66    0.24
  -2  -2   6    1.31    0.47
   2   2  -6    1.59    0.54
  -2  -2   5  219.47    9.79
   2   2  -5  224.57    9.81
  -2  -2   5  214.84    9.72
   2   2  -5  219.07    9.92
   2   2  -5  212.85    9.80
  -2  -2   5  206.02    9.71
  -2  -2   5  210.21    9.78
   2   2  -5  214.16    9.81
   2   2  -5  209.31    9.72
  -2  -2   5  222.81    9.72
  -2  -2   5  209.16    9.77
   2   2  -5  213.94    9.83
  -2  -2   5  223.58    9.84
   2   2  -5  221.60    9.88
   2   2  -4   89.80    4.26
   2   2  -4   96.18    4.31
  -2  -2   4   84.50    4.23
   2   2  -4   92.04    4.32
   2   2  -4   87.45    4.32
  -2  -2   4   86.74    4.30
   2   2  -4   87.06    4.41
  -2  -2   4   95.92    4.33
  -2  -2   4   96.23    4.34
   2   2  -4   95.60    4.37
   2   2  -4   92.58    4.37
  -2  -2   4   93.50    4.24
   2   2  -4   83.50    4.23
  -2  -2   3  719.77   29.63
   2   2  -3  630.67   29.57
  -2  -2   3  651.55   29.57
   2   2  -3  628.62   29.62
   2   2  -3  702.30   29.62
  -2  -2   3  662.59   29.64
   2   2  -3  704.78   29.67
   2   2  -3  636.28   29.69
  -2  -2   3  640.10   29.54
   2   2  -3  633.85   29.64
   2   2  -3  648.80   29.57
  -2  -2   3  677.25   29.57
  -2  -2   2  190.22    8.83
   2   2  -2  186.14    8.83
  -2  -2   2  198.90    8.81
   2   2  -2  197.71    8.84
  -2  -2   2  188.70    8.82
  -2  -2   2  206.73    8.86
  -2  -2   2  219.08    8.91
  -2  -2   2  212.60    8.88
   2   2  -2  182.87    8.87
   2   2  -2  186.99    8.94
  -2  -2   2  195.56    8.83
   2   2  -2  187.72    8.83
   2   2  -1  179.98    8.96
  -2  -2   1  170.21    8.96
   2   2  -1  205.72    8.93
  -2  -2   1  213.05    8.92
  -2  -2   1  194.33    8.89
   2   2  -1  190.74    8.89
   2   2  -1  188.94    8.89
  -2  -2   1  195.94    8.89
  -2  -2   1  191.76    8.88
   2   2  -1  201.34    8.89
  -2  -2   1  207.76    8.93
  -2  -2   1  216.84    8.94
  -2  -2   0  313.93   12.63
  -2  -2   0  288.39   12.65
  -2  -2   0  285.63   12.66
  -2  -2   0  308.62   12.66
  -2  -2   0  274.86   12.60
  -2  -2   0  278.71   12.63
   2   2   0  247.77   12.62
  -2  -2   0  269.78   12.64
  -2  -2   0  309.31   12.66
   2   2   0  273.92   12.62
  -2  -2   0  263.36   12.62
  -2  -2   0  261.44   12.67
   2   2   1 2440.40  110.42
  -2  -2  -1 2542.00  110.42
  -2  -2  -1 2386.56  110.40
   2   2   1 2325.12  110.40
  -2  -2  -1 2574.11  110.42
   2   2   1 2511.03  110.42
  -2  -2  -1 2549.47  110.43
  -2  -2  -1 2506.87  110.41
  -2  -2  -1 2404.88  110.41
   2   2   2  313.61   14.90
  -2  -2  -2  325.01   14.90
   2   2   2  338.45   14.91
  -2  -2  -2  336.82   14.91
   2   2   2  338.96   14.91
  -2  -2  -2  342.13   14.92
  -2  -2  -2  320.74   14.92
  -2  -2  -2  341.27   14.91
   2   2   2  319.60   14.91
  -2  -2  -3   76.73    3.37
   2   2   3   69.82    3.38
  -2  -2  -3   75.15    3.38
   2   2   3   70.15    3.41
  -2  -2  -3   74.39    3.39
   2   2   3   75.81    3.39
  -2  -2  -3   70.28    3.40
  -2  -2  -4    2.49    0.27
   2   2   4    2.65    0.34
  -2  -2  -4    2.98    0.31
  -2  -2  -4    3.29    0.45
   2   2   4    2.04    0.40
  -2  -2  -4    2.63    0.44
   2   2   4    2.94    0.46
  -2  -2  -4    2.64    0.33
  -2  -2  -4    2.79    0.41
  -2  -2  -5    0.47    0.26
  -2  -2  -5    1.22    0.54
  -2  -2  -5    0.67    0.28
  -2  -2  -5    0.79    0.35
  -2  -2  -5    0.89    0.51
   2   2   5    0.85    0.28
  -2  -2  -6   55.01    2.60
   2   2   6   54.19    2.60
  -2  -2  -6   53.25    2.59
  -2  -2  -6   51.94    2.48
  -2  -2  -6   52.78    2.51
   2   2   6   54.09    2.60
  -2  -2  -6   53.49    2.47
  -2  -2  -7   72.36    3.27
   2   2   7   70.86    3.27
  -2  -2  -7   69.42    3.10
  -2  -2  -7   69.24    3.24
   2   2   7   67.22    3.26
  -2  -2  -7   62.81    3.10
  -2  -2  -7   66.11    3.16
  -2  -2  -8    8.10    0.60
   2   2   8    6.58    0.80
   2   2   8    6.93    0.76
  -2  -2  -8    6.84    0.80
  -2  -2  -8    7.26    0.78
   2   2   8    7.52    0.75
   2   2   9   10.61    0.89
  -2  -2  -9    6.56    0.54
   2   2   9    8.03    0.94
  -2  -2  -9   10.29    0.73
  -2  -2  -9    9.81    0.92
  -2  -2  -9    7.80    0.91
   2   2   9    9.91    0.92
   2   2  10   39.50    2.32
  -2  -2 -10   43.75    2.06
  -2  -2 -10   46.86    2.38
   2   2  10   44.03    2.38
  -2  -2 -10   43.66    2.22
   2   2  11    5.20    0.97
  -2  -2 -11    6.05    0.74
   2   2  11    6.52    1.02
  -2  -2 -11    6.65    0.99
  -2  -2 -11    6.30    0.48
   2   2  12    9.44    1.15
  -2  -2 -12    9.79    0.93
  -2  -2 -12   10.66    1.17
  -2  -2 -13   -0.31    0.99
   2   2  13   -0.76    0.95
  -2  -2 -14    3.14    1.17
   2   2  14    2.00    1.11
  -2  -2 -15    0.53    1.25
   2   2  15   -0.52    1.18
  -2  -2 -16    0.91    1.36
   2   2  16    0.24    1.29
  -2  -3  15   -2.19    1.29
  -2  -3  15    0.36    1.61
   2   3 -15    0.74    1.12
   2   3 -15   -1.98    1.70
  -2  -3  14    1.77    1.17
  -2  -3  14   -0.42    1.50
   2   3 -14   -0.29    1.11
   2   3 -14   -0.94    1.59
   2   3 -13    1.42    1.52
  -2  -3  13    0.75    1.08
  -2  -3  13    2.86    1.33
   2   3 -13    1.71    1.13
   2   3 -13    1.23    1.03
   2   3 -12    7.06    1.51
   2   3 -12    9.51    0.94
  -2  -3  12   12.79    1.25
  -2  -3  12    9.94    1.39
   2   3 -12    8.03    1.18
   2   3 -12    8.36    1.26
   2   3 -11    6.57    1.02
  -2  -3  11    6.51    1.13
   2   3 -11    4.87    1.06
   2   3 -11    6.05    0.79
  -2  -3  11    6.35    1.01
  -2  -3  11    6.14    0.80
   2   3 -11    3.30    1.33
  -2  -3  11    6.18    0.75
   2   3 -10    1.25    0.63
  -2  -3  10    1.88    0.66
   2   3 -10    0.72    0.89
  -2  -3  10    1.52    0.87
   2   3 -10    2.03    0.83
  -2  -3  10    2.58    0.80
  -2  -3  10    0.66    0.62
   2   3 -10    1.34    0.87
   2   3  -9   20.99    1.73
   2   3  -9   21.23    1.50
   2   3  -9   22.42    1.55
   2   3  -9   22.10    1.37
  -2  -3   9   22.63    1.57
  -2  -3   9   25.22    1.34
   2   3  -9   23.09    1.50
  -2  -3   9   26.28    1.40
  -2  -3   9   21.96    1.45
   2   3  -8   18.61    1.15
  -2  -3   8   19.53    1.11
   2   3  -8   18.20    1.25
  -2  -3   8   16.86    1.15
   2   3  -8   14.43    1.38
   2   3  -8   15.91    1.23
   2   3  -8   18.79    1.29
   2   3  -8   21.06    1.37
  -2  -3   8   19.78    1.33
  -2  -3   8   19.48    1.16
  -2  -3   8   19.00    1.24
  -2  -3   7  177.92    7.76
   2   3  -7  162.80    7.84
   2   3  -7  168.64    7.82
   2   3  -7  178.55    8.00
  -2  -3   7  159.46    7.80
  -2  -3   7  160.36    7.82
   2   3  -7  172.76    8.05
   2   3  -7  169.20    7.87
   2   3  -7  159.81    7.87
  -2  -3   7  172.58    7.72
   2   3  -7  174.28    7.96
  -2  -3   7  177.75    7.93
  -2  -3   7  174.22    7.84
   2   3  -6  122.50    6.11
   2   3  -6  129.81    5.97
   2   3  -6  119.71    6.02
   2   3  -6  124.72    5.92
  -2  -3   6  132.40    5.84
   2   3  -6  134.77    6.02
  -2  -3   6  144.10    6.02
  -2  -3   6  117.16    5.82
   2   3  -6  131.22    5.93
  -2  -3   6  127.45    5.85
  -2  -3   6  123.29    5.91
   2   3  -6  128.03    5.94
  -2  -3   6  131.95    5.94
  -2  -3   5   86.39    3.86
  -2  -3   5   75.36    3.82
   2   3  -5   83.65    3.83
   2   3  -5   79.54    3.90
  -2  -3   5   83.21    3.88
   2   3  -5   77.70    3.90
   2   3  -5   74.10    3.97
  -2  -3   5   85.15    3.75
  -2  -3   5   77.82    3.74
   2   3  -5   84.41    3.86
   2   3  -5   82.97    3.82
  -2  -3   5   79.19    3.74
  -2  -3   4  424.23   18.05
   2   3  -4  405.17   18.03
  -2  -3   4  415.55   18.06
   2   3  -4  418.80   18.09
   2   3  -4  381.43   18.15
  -2  -3   4  395.39   17.98
  -2  -3   4  377.80   17.96
  -2  -3   4  394.05   17.97
   2   3  -4  396.46   18.04
   2   3  -4  424.06   18.11
  -2  -3   4  362.10   18.02
   2   3  -4  413.01   18.00
  -2  -3   3  455.27   20.31
   2   3  -3  466.29   20.31
  -2  -3   3  459.01   20.32
   2   3  -3  448.08   20.33
   2   3  -3  426.80   20.41
  -2  -3   3  412.59   20.38
  -2  -3   3  454.83   20.26
  -2  -3   3  439.48   20.26
  -2  -3   3  445.61   20.26
   2   3  -3  460.58   20.26
   2   3  -3  457.44   20.35
   2   3  -3  466.74   20.33
  -2  -3   3  428.17   20.32
  -2  -3   2  270.84   11.62
  -2  -3   2  276.85   11.63
  -2  -3   2  272.94   11.65
   2   3  -2  267.26   11.65
  -2  -3   2  266.87   11.58
  -2  -3   2  253.57   11.57
   2   3  -2  234.00   11.53
  -2  -3   2  247.66   11.71
   2   3  -2  251.11   11.71
  -2  -3   2  260.55   11.61
   2   3  -2  261.35   11.63
  -2  -3   2  235.33   11.62
  -2  -3   1  139.80    6.42
   2   3  -1  133.58    6.54
   2   3  -1  147.73    6.46
  -2  -3   1  144.74    6.46
  -2  -3   1  135.36    6.42
  -2  -3   1  141.35    6.47
  -2  -3   1  141.57    6.45
  -2  -3   0   66.20    2.90
  -2  -3   0   58.74    2.91
  -2  -3   0   60.99    2.93
  -2  -3   0   60.38    2.93
  -2  -3   0   63.37    3.00
  -2  -3   0   69.62    3.00
  -2  -3  -1  278.07   12.68
  -2  -3  -1  280.91   12.66
  -2  -3  -1  281.01   12.64
  -2  -3  -1  287.30   12.70
  -2  -3  -1  290.85   12.70
  -2  -3  -1  263.45   12.71
  -2  -3  -2  725.76   31.65
  -2  -3  -2  680.70   31.64
  -2  -3  -2  705.37   31.65
  -2  -3  -3  126.46    5.56
  -2  -3  -3  124.36    5.58
  -2  -3  -3  114.46    5.55
  -2  -3  -3  120.89    5.55
  -2  -3  -4    7.07    0.60
  -2  -3  -4    5.15    0.56
   2   3   4    5.71    0.59
  -2  -3  -4    5.12    0.44
  -2  -3  -4    5.43    0.40
  -2  -3  -4    7.04    0.49
  -2  -3  -4    5.76    0.43
   2   3   5    8.98    0.70
  -2  -3  -5    8.06    0.72
  -2  -3  -5    9.39    0.52
  -2  -3  -5   10.18    0.62
  -2  -3  -5    9.93    0.74
  -2  -3  -5    9.25    0.54
  -2  -3  -5    8.71    0.59
  -2  -3  -6    3.49    0.38
   2   3   6    3.17    0.50
  -2  -3  -6    2.53    0.52
  -2  -3  -6    3.96    0.37
  -2  -3  -6    3.30    0.32
   2   3   6    3.64    0.54
  -2  -3  -6    3.07    0.57
  -2  -3  -6    2.83    0.25
  -2  -3  -7  112.16    5.36
  -2  -3  -7  122.70    5.38
  -2  -3  -7  116.22    5.37
  -2  -3  -7  122.29    5.51
   2   3   7  122.80    5.51
   2   3   7  112.64    5.49
  -2  -3  -7  115.66    5.48
  -2  -3  -8    5.20    0.49
  -2  -3  -8    6.30    0.46
   2   3   8    6.76    0.75
  -2  -3  -8    4.06    0.75
  -2  -3  -8    6.11    0.76
   2   3   8    4.72    0.72
   2   3   9   78.70    3.78
  -2  -3  -9   79.45    3.77
   2   3   9   82.84    3.78
  -2  -3  -9   76.17    3.63
  -2  -3  -9   74.42    3.54
  -2  -3 -10   14.11    1.18
   2   3  10   15.01    1.20
  -2  -3 -10   14.76    0.97
  -2  -3 -11   12.67    0.92
  -2  -3 -11   10.93    0.74
  -2  -3 -11   12.11    1.13
   2   3  11   12.56    1.16
  -2  -3 -12    5.33    0.99
   2   3  12    5.34    1.00
  -2  -3 -12    5.51    0.74
  -2  -3 -13    1.94    0.97
   2   3  13    2.57    1.03
  -2  -3 -14    0.27    1.09
   2   3  14    1.41    1.14
  -2  -3 -15    2.18    1.22
   2   3  15   -0.08    1.18
  -2  -3 -16   -0.40    1.32
   2   3  16    0.49    1.32
   2   4 -14   -1.58    1.19
  -2  -4  14   -0.09    1.59
   2   4 -14    1.52    1.57
  -2  -4  14    2.38    1.19
   2   4 -13   -1.45    1.28
   2   4 -13    0.22    1.41
   2   4 -13   -0.15    1.08
  -2  -4  13    0.17    1.47
  -2  -4  13   -0.18    1.16
  -2  -4  12    0.60    1.00
   2   4 -12    1.13    1.00
  -2  -4  12    0.78    0.74
  -2  -4  12    0.46    1.29
   2   4 -12   -0.51    1.18
   2   4 -12    1.70    1.32
   2   4 -11   14.35    1.63
  -2  -4  11   14.18    1.08
   2   4 -11   13.58    1.37
  -2  -4  11   13.39    1.46
  -2  -4  11   14.54    1.11
   2   4 -11   11.09    1.33
  -2  -4  11   17.16    1.31
   2   4 -10   23.73    1.73
  -2  -4  10   29.02    1.48
   2   4 -10   19.95    1.84
  -2  -4  10   24.08    1.80
  -2  -4  10   27.85    1.56
   2   4 -10   26.03    1.71
   2   4 -10   22.80    1.69
   2   4 -10   25.39    1.52
  -2  -4  10   25.03    1.63
  -2  -4   9    6.40    0.90
  -2  -4   9    6.62    0.83
  -2  -4   9    6.44    0.81
   2   4  -9    5.94    0.98
   2   4  -9    5.63    0.77
   2   4  -9    6.04    0.95
  -2  -4   9    7.71    1.06
   2   4  -9    6.62    1.00
  -2  -4   9    7.79    0.75
   2   4  -9    6.22    1.12
   2   4  -9    5.99    1.15
  -2  -4   9    6.60    0.55
   2   4  -8   87.81    4.75
  -2  -4   8   98.62    4.80
   2   4  -8  106.21    4.85
   2   4  -8   96.81    4.66
   2   4  -8   97.24    4.70
   2   4  -8   93.66    4.72
  -2  -4   8  103.23    4.60
   2   4  -8   86.52    4.82
  -2  -4   8   99.23    4.71
  -2  -4   8   95.50    4.66
  -2  -4   8  100.72    4.53
  -2  -4   8  101.89    4.70
   2   4  -7   33.21    1.89
   2   4  -7   35.12    2.12
   2   4  -7   31.32    1.94
  -2  -4   7   34.30    1.73
   2   4  -7   33.54    1.81
   2   4  -7   33.39    1.67
  -2  -4   7   35.94    1.68
   2   4  -7   30.99    1.96
  -2  -4   7   34.64    1.81
   2   4  -7   31.55    1.81
   2   4  -7   30.72    1.91
  -2  -4   7   33.97    1.92
   2   4  -6   77.03    3.81
   2   4  -6   74.99    3.97
  -2  -4   6   77.61    3.77
   2   4  -6   75.92    3.80
  -2  -4   6   75.96    3.67
   2   4  -6   76.25    3.74
   2   4  -6   78.54    3.66
  -2  -4   6   78.75    3.65
   2   4  -6   83.28    3.90
  -2  -4   6   78.03    3.75
   2   4  -6   76.43    3.72
   2   4  -6   81.88    3.84
  -2  -4   6   82.57    3.84
   2   4  -5   41.26    2.28
   2   4  -5   45.65    2.52
   2   4  -5   46.44    2.28
  -2  -4   5   43.02    2.18
  -2  -4   5   48.42    2.27
   2   4  -5   43.51    2.15
  -2  -4   5   44.40    2.16
   2   4  -5   44.85    2.35
  -2  -4   5   42.24    2.24
   2   4  -5   44.08    2.19
   2   4  -5   46.00    2.31
  -2  -4   5   48.00    2.32
   2   4  -4   72.12    3.38
  -2  -4   4   64.35    3.46
   2   4  -4   68.04    3.52
  -2  -4   4   74.76    3.35
  -2  -4   4   67.34    3.30
   2   4  -4   70.57    3.32
   2   4  -4   67.66    3.27
  -2  -4   4   69.96    3.29
  -2  -4   4   67.42    3.27
   2   4  -4   76.47    3.44
  -2  -4   4   64.37    3.35
   2   4  -4   69.67    3.26
   2   4  -4   72.44    3.38
  -2  -4   4   72.73    3.38
   2   4  -3  279.40   12.05
   2   4  -3  283.09   11.98
  -2  -4   3  273.96   12.02
  -2  -4   3  263.86   11.97
  -2  -4   3  239.00   12.01
  -2  -4   3  280.62   11.98
   2   4  -3  262.56   11.96
   2   4  -3  249.75   11.90
  -2  -4   3  243.44   12.12
   2   4  -3  252.47   12.15
   2   4  -3  285.15   12.09
   2   4  -3  263.92   12.03
  -2  -4   3  269.47   12.02
  -2  -4   3  256.23   12.00
  -2  -4   2   -0.03    0.45
   2   4  -2    0.09    0.54
  -2  -4   2    0.92    0.49
  -2  -4   2    0.71    0.38
  -2  -4   2    0.92    0.51
   2   4  -2   -0.52    0.75
  -2  -4   2    0.94    0.73
  -2  -4   2    0.78    0.54
   2   4  -2    0.54    0.56
   2   4  -2    0.55    0.36
   2   4  -2    1.29    0.45
  -2  -4   2    0.85    0.41
   2   4  -2    0.78    0.33
  -2  -4   2    0.59    0.38
  -2  -4   1   13.32    0.77
   2   4  -1   12.32    0.79
  -2  -4   1   11.27    0.81
  -2  -4   1   10.89    0.86
   2   4  -1    9.26    0.88
   2   4  -1   12.02    0.72
  -2  -4   1   12.04    0.75
   2   4  -1   16.19    1.16
  -2  -4   1   15.02    0.99
  -2  -4   1   11.27    0.74
   2   4  -1   10.55    0.87
  -2  -4   1    9.74    0.77
  -2  -4   0  714.78   29.59
   2   4   0  614.77   29.56
  -2  -4   0  727.49   29.60
   2   4   0  693.25   29.53
  -2  -4   0  647.67   29.53
  -2  -4   0  633.27   29.52
  -2  -4   0  616.19   29.62
   2   4   0  612.83   29.52
  -2  -4   0  666.17   29.54
  -2  -4  -1   76.99    3.66
  -2  -4  -1   85.53    3.74
  -2  -4  -1   82.60    3.76
  -2  -4  -1   81.83    3.68
   2   4   1   80.53    3.67
  -2  -4  -1   74.93    3.60
  -2  -4  -1   74.30    3.66
  -2  -4  -2  149.97    7.53
   2   4   2  176.34    7.51
  -2  -4  -2  167.57    7.51
  -2  -4  -2  168.46    7.50
  -2  -4  -2  164.25    7.42
   2   4   2  155.56    7.49
  -2  -4  -2  165.39    7.50
  -2  -4  -3  460.81   21.44
   2   4   3  462.65   21.45
  -2  -4  -3  470.71   21.34
  -2  -4  -3  499.14   21.47
  -2  -4  -3  479.34   21.44
  -2  -4  -3  478.40   21.45
   2   4   3  493.78   21.45
  -2  -4  -4   28.41    1.47
  -2  -4  -4   27.89    1.40
   2   4   4   28.26    1.40
  -2  -4  -4   27.69    1.40
  -2  -4  -4   27.17    1.45
   2   4   4   24.38    1.44
  -2  -4  -5   83.25    3.66
   2   4   5   82.53    3.59
  -2  -4  -5   71.28    3.57
  -2  -4  -5   78.89    3.59
  -2  -4  -5   74.23    3.62
   2   4   5   70.62    3.63
  -2  -4  -6   28.91    1.43
   2   4   6   31.53    1.45
  -2  -4  -6   30.85    1.39
  -2  -4  -6   25.59    1.32
  -2  -4  -6   28.93    1.53
   2   4   6   27.07    1.54
  -2  -4  -6   29.58    1.44
  -2  -4  -6   29.06    1.55
  -2  -4  -7   25.87    1.40
  -2  -4  -7   22.28    1.16
  -2  -4  -7   22.84    1.15
  -2  -4  -7   25.38    1.26
   2   4   7   25.13    1.42
  -2  -4  -7   21.99    1.36
   2   4   7   27.88    1.26
  -2  -4  -8   33.77    1.82
  -2  -4  -8   36.37    1.66
   2   4   8   29.81    1.81
  -2  -4  -8   31.71    1.81
  -2  -4  -8   29.73    1.59
   2   4   8   35.40    1.63
  -2  -4  -9    0.06    0.39
  -2  -4  -9    0.36    0.38
  -2  -4  -9    0.55    0.70
   2   4   9   -0.40    0.73
  -2  -4 -10    1.73    0.50
   2   4  10    3.68    0.85
  -2  -4 -10    1.81    0.75
  -2  -4 -10    2.68    0.40
  -2  -4 -11    2.58    0.58
   2   4  11    2.56    0.89
  -2  -4 -11    1.15    0.82
   2   4  12   -0.42    0.93
  -2  -4 -12    0.44    0.86
   2   4  13    4.19    1.13
  -2  -4 -13    5.81    1.09
   2   4  14    2.20    1.20
  -2  -4 -14    1.59    1.11
   2   4  15   -0.96    1.25
  -2  -4 -15    1.09    1.18
   2   4  16   -0.70    1.39
  -2  -4 -16    0.23    1.30
   2   5 -14    2.72    1.67
   2   5 -14    3.32    1.29
  -2  -5  14    1.26    1.72
  -2  -5  14   -0.40    1.27
   2   5 -13   -0.46    1.54
   2   5 -13    0.74    1.17
  -2  -5  13   -1.08    1.64
  -2  -5  13   -2.06    1.20
   2   5 -12    4.67    1.26
   2   5 -12    4.04    1.42
  -2  -5  12    6.95    1.57
  -2  -5  12    7.49    0.97
  -2  -5  12    4.38    1.15
  -2  -5  11    0.59    0.76
  -2  -5  11   -0.70    1.26
  -2  -5  11    3.32    1.03
   2   5 -11    0.15    1.01
   2   5 -11   -0.84    1.25
  -2  -5  10   15.53    1.51
   2   5 -10   13.74    1.25
   2   5 -10   10.65    1.49
   2   5 -10   12.43    1.37
  -2  -5  10   17.92    1.19
  -2  -5  10   14.82    1.17
  -2  -5  10   14.01    1.06
  -2  -5  10   15.56    1.33
   2   5  -9   22.65    1.89
   2   5  -9   29.46    1.97
  -2  -5   9   29.48    1.67
  -2  -5   9   25.18    1.60
  -2  -5   9   28.02    1.89
   2   5  -9   23.07    1.75
   2   5  -9   24.36    1.65
  -2  -5   9   29.70    1.74
  -2  -5   9   27.05    1.40
  -2  -5   9   28.51    1.54
   2   5  -8   98.45    4.71
  -2  -5   8   97.62    4.68
   2   5  -8   97.88    4.38
  -2  -5   8   96.32    4.42
  -2  -5   8   90.05    4.49
   2   5  -8   86.03    4.61
   2   5  -8   87.27    4.48
  -2  -5   8   94.38    4.36
   2   5  -8   88.56    4.71
   2   5  -7   53.27    2.91
   2   5  -7   56.76    2.66
  -2  -5   7   56.16    2.70
  -2  -5   7   54.99    2.78
   2   5  -7   51.06    2.95
   2   5  -7   48.21    2.71
  -2  -5   7   55.26    2.90
   2   5  -7   52.18    2.86
  -2  -5   7   60.18    2.82
  -2  -5   7   57.15    2.66
   2   5  -6   10.33    1.03
  -2  -5   6   15.05    1.04
   2   5  -6   12.16    0.94
   2   5  -6   15.54    1.15
  -2  -5   6   14.19    1.15
   2   5  -6   14.67    0.88
  -2  -5   6   18.73    1.08
  -2  -5   6   13.91    0.89
  -2  -5   6   15.89    1.06
   2   5  -6   15.49    1.22
   2   5  -6   13.48    1.38
   2   5  -6   12.67    1.18
   2   5  -5   46.18    2.52
  -2  -5   5   46.62    2.43
  -2  -5   5   51.49    2.47
  -2  -5   5   49.17    2.37
   2   5  -5   46.58    2.74
  -2  -5   5   50.79    2.51
   2   5  -5   46.23    2.36
   2   5  -5   52.01    2.60
  -2  -5   5   49.98    2.52
   2   5  -5   54.13    2.55
   2   5  -5   45.10    2.34
   2   5  -5   50.76    2.51
  -2  -5   4   13.57    0.86
  -2  -5   4   11.54    0.77
   2   5  -4    8.33    0.64
  -2  -5   4   11.68    0.90
  -2  -5   4   10.04    0.91
   2   5  -4   10.18    0.87
   2   5  -4   12.81    0.94
   2   5  -4   11.48    0.88
  -2  -5   4   11.24    0.88
   2   5  -4   14.89    1.03
  -2  -5   4    9.73    1.08
   2   5  -4   10.97    1.21
   2   5  -4   11.60    0.74
  -2  -5   3  182.94    8.44
   2   5  -3  168.06    8.63
  -2  -5   3  161.09    8.61
  -2  -5   3  169.57    8.50
  -2  -5   3  191.19    8.49
   2   5  -3  204.42    8.61
  -2  -5   3  203.29    8.58
   2   5  -3  195.26    8.55
   2   5  -3  179.45    8.42
  -2  -5   3  172.52    8.49
   2   5  -3  187.14    8.44
  -2  -5   3  187.95    8.46
   2   5  -3  188.57    8.51
  -2  -5   3  191.11    8.49
   2   5  -2   83.88    4.15
  -2  -5   2   89.92    4.14
   2   5  -2   85.22    4.33
  -2  -5   2   82.87    4.31
  -2  -5   2   93.74    4.22
  -2  -5   2   90.61    4.14
   2   5  -2   87.92    4.11
   2   5  -2   91.44    4.26
  -2  -5   2   86.35    4.11
   2   5  -2   96.46    4.23
  -2  -5   2   93.53    4.20
   2   5  -2   82.57    4.04
  -2  -5   2   85.32    4.15
  -2  -5   1   32.24    1.69
   2   5  -1   37.87    1.86
   2   5  -1   36.77    1.82
  -2  -5   1   34.57    1.77
  -2  -5   1   30.10    1.67
   2   5  -1   35.80    1.70
  -2  -5   1   33.56    1.70
   2   5  -1   29.24    1.68
  -2  -5   1   31.91    1.67
  -2  -5   1   38.03    1.81
  -2  -5   1   29.57    1.88
  -2  -5   0   33.51    1.98
  -2  -5   0   40.45    1.96
  -2  -5   0   34.72    1.83
   2   5   0   40.59    1.86
  -2  -5   0   39.49    1.85
  -2  -5   0   38.29    1.85
   2   5   0   34.83    1.81
   2   5   0   31.75    1.89
  -2  -5   0   35.31    1.90
  -2  -5  -1   59.94    2.75
  -2  -5  -1   50.87    2.47
  -2  -5  -1   48.64    2.35
  -2  -5  -1   46.94    2.36
  -2  -5  -1   51.80    2.45
  -2  -5  -1   50.78    2.54
   2   5   1   53.71    2.47
  -2  -5  -1   51.46    2.46
  -2  -5  -1   54.68    2.55
  -2  -5  -2  161.97    7.41
  -2  -5  -2  160.41    7.57
   2   5   2  172.79    7.53
  -2  -5  -2  162.15    7.51
  -2  -5  -2  167.74    7.52
   2   5   2  157.64    7.51
  -2  -5  -2  166.08    7.51
  -2  -5  -3  176.97    7.93
   2   5   3  172.50    8.08
  -2  -5  -3  174.44    8.08
  -2  -5  -3  183.83    8.07
  -2  -5  -3  157.42    8.09
  -2  -5  -3  176.63    8.07
   2   5   3  184.72    8.07
  -2  -5  -4  141.22    6.47
  -2  -5  -4  156.19    6.53
  -2  -5  -4  136.30    6.47
   2   5   4  143.87    6.48
  -2  -5  -4  130.85    6.48
   2   5   4  138.20    6.51
   2   5   5    2.63    0.42
  -2  -5  -5    2.50    0.46
  -2  -5  -5    3.46    0.56
   2   5   5    2.64    0.57
  -2  -5  -5    2.78    0.44
  -2  -5  -5    2.17    0.56
  -2  -5  -6   33.76    1.86
   2   5   6   36.97    1.76
  -2  -5  -6   35.36    1.76
  -2  -5  -6   32.52    1.83
   2   5   6   34.10    1.86
  -2  -5  -7   37.34    2.03
   2   5   7   40.99    1.91
  -2  -5  -7   38.47    1.91
   2   5   7   35.33    2.03
  -2  -5  -7   36.39    2.01
   2   5   8   24.94    1.57
  -2  -5  -8   24.87    1.56
  -2  -5  -8   26.14    1.40
  -2  -5  -8   25.75    1.57
   2   5   8   29.50    1.41
  -2  -5  -8   26.09    1.28
  -2  -5  -9    7.13    0.87
  -2  -5  -9    6.98    0.63
   2   5   9    7.06    0.91
   2   5   9    7.74    0.60
  -2  -5 -10    1.14    0.43
  -2  -5 -10    0.68    0.78
   2   5  10    0.64    0.80
  -2  -5 -11    1.83    0.43
  -2  -5 -11    1.87    0.84
   2   5  11    2.13    0.93
  -2  -5 -12    2.52    0.92
   2   5  12    2.15    1.01
  -2  -5 -13   -0.18    0.98
   2   5  13    1.14    1.09
  -2  -5 -14    0.93    1.07
   2   5  14   -1.85    1.25
   2   5  15    0.41    1.30
  -2  -5 -15   -0.50    1.22
  -2  -6  13    0.84    1.23
   2   6 -13    1.29    1.57
  -2  -6  13    2.63    1.82
   2   6 -13    1.75    1.25
  -2  -6  12    5.13    1.21
   2   6 -12    1.84    1.45
  -2  -6  12    3.90    0.96
  -2  -6  12    3.09    1.68
   2   6 -12    1.93    1.22
  -2  -6  11    0.59    0.92
  -2  -6  11    0.06    1.06
  -2  -6  11    0.94    0.89
   2   6 -11    0.56    1.10
  -2  -6  11   -2.19    1.45
   2   6 -11   -0.39    1.34
  -2  -6  10    2.16    0.86
  -2  -6  10    0.37    0.80
  -2  -6  10   -0.44    0.98
  -2  -6  10    0.78    1.20
   2   6 -10    0.73    1.04
   2   6 -10   -0.97    1.16
   2   6  -9    9.68    1.35
  -2  -6   9   13.42    1.44
   2   6  -9   11.10    1.20
   2   6  -9   12.19    0.83
   2   6  -9   10.81    1.05
  -2  -6   9   11.57    0.97
  -2  -6   9   12.41    1.10
   2   6  -9   14.26    1.47
   2   6  -8    6.51    0.79
   2   6  -8    4.32    0.98
  -2  -6   8    9.16    0.84
  -2  -6   8    8.23    0.93
  -2  -6   8    6.23    0.67
  -2  -6   8    7.61    1.14
   2   6  -8    6.75    0.66
   2   6  -8    4.79    1.11
   2   6  -8    9.52    1.23
  -2  -6   7   70.47    3.38
  -2  -6   7   68.88    3.35
   2   6  -7   70.13    3.47
  -2  -6   7   63.51    3.47
   2   6  -7   66.95    3.54
   2   6  -7   59.69    3.42
   2   6  -7   58.44    3.22
  -2  -6   7   72.44    3.30
  -2  -6   7   70.70    3.23
   2   6  -7   68.23    3.23
   2   6  -6    0.50    0.76
  -2  -6   6    1.64    0.69
   2   6  -6    0.49    0.87
  -2  -6   6    0.85    0.71
   2   6  -6    0.13    0.52
  -2  -6   6    1.57    0.76
   2   6  -6    0.62    0.83
  -2  -6   6    1.14    0.81
   2   6  -6    0.41    0.48
  -2  -6   6    0.87    0.51
  -2  -6   5    9.07    0.84
   2   6  -5    6.81    0.88
   2   6  -5    8.89    0.97
   2   6  -5    8.17    0.68
  -2  -6   5    8.73    0.72
   2   6  -5    5.46    0.64
  -2  -6   5    8.14    0.91
  -2  -6   5    7.22    0.86
  -2  -6   5    9.66    0.95
   2   6  -5    7.64    0.87
   2   6  -5    7.43    1.28
   2   6  -5    9.94    1.04
   2   6  -5    5.74    0.56
  -2  -6   4    0.04    0.63
   2   6  -4    0.29    0.65
   2   6  -4    0.46    0.97
  -2  -6   4    0.94    0.91
  -2  -6   4    0.64    0.49
   2   6  -4   -0.18    0.42
   2   6  -4    0.63    0.61
  -2  -6   4    0.12    0.67
   2   6  -4    0.84    0.78
  -2  -6   4    0.64    0.57
   2   6  -4   -0.85    0.64
  -2  -6   4    0.58    0.78
  -2  -6   3   28.59    1.87
   2   6  -3   31.88    1.92
   2   6  -3   28.33    1.54
  -2  -6   3   31.78    1.75
   2   6  -3   32.06    1.79
  -2  -6   3   29.22    1.63
  -2  -6   3   29.38    1.64
   2   6  -3   29.11    1.64
   2   6  -3   34.51    1.77
   2   6  -3   28.96    1.56
  -2  -6   3   29.55    1.58
  -2  -6   3   25.45    1.66
  -2  -6   3   28.67    1.74
  -2  -6   2  106.32    4.89
   2   6  -2  105.18    4.90
  -2  -6   2  103.21    4.89
  -2  -6   2  100.91    4.91
   2   6  -2   88.71    4.75
   2   6  -2  111.53    4.90
  -2  -6   2  119.06    5.03
   2   6  -2  124.38    5.04
  -2  -6   2  115.10    4.98
   2   6  -2  117.85    5.07
  -2  -6   2   96.88    5.09
  -2  -6   1   53.31    2.90
  -2  -6   1   58.85    2.84
  -2  -6   1   59.87    2.86
   2   6  -1   63.28    2.86
  -2  -6   1   60.57    2.92
   2   6  -1   58.17    2.94
  -2  -6   1   57.02    3.05
   2   6  -1   54.98    2.83
  -2  -6   1   58.90    2.82
  -2  -6   0    0.14    0.50
   2   6   0    0.35    0.53
  -2  -6   0   -0.31    0.42
   2   6   0   -0.20    0.37
   2   6   0    0.40    0.40
  -2  -6   0    0.31    0.58
  -2  -6   0    0.51    0.42
  -2  -6   0    0.77    0.67
  -2  -6   0    0.45    0.46
  -2  -6   0    0.03    0.26
   2   6   1   17.26    0.98
  -2  -6  -1   15.91    0.92
  -2  -6  -1   18.23    0.95
  -2  -6  -1   19.08    1.07
   2   6   1   17.85    1.04
  -2  -6  -1   20.81    1.34
  -2  -6  -1   17.09    1.03
  -2  -6  -1   18.52    1.09
  -2  -6  -1   17.26    1.12
  -2  -6  -1   17.97    1.17
  -2  -6  -2   87.26    4.39
  -2  -6  -2   97.87    4.52
  -2  -6  -2   96.33    4.58
   2   6   2  102.97    4.53
  -2  -6  -2   97.21    4.50
  -2  -6  -2   99.57    4.46
  -2  -6  -2   98.58    4.44
  -2  -6  -2   97.54    4.63
  -2  -6  -3   17.40    1.08
  -2  -6  -3   17.70    1.14
   2   6   3   18.12    1.11
  -2  -6  -3   19.09    1.21
  -2  -6  -3   20.13    1.12
   2   6   3   19.66    1.11
  -2  -6  -3   18.30    0.92
   2   6   4    0.87    0.50
  -2  -6  -4    0.03    0.56
  -2  -6  -4    1.15    0.57
  -2  -6  -4    0.17    0.57
   2   6   4    0.33    0.41
  -2  -6  -4    1.12    0.43
  -2  -6  -5   18.63    1.18
   2   6   5   16.29    1.16
  -2  -6  -5   18.37    1.08
  -2  -6  -5   19.78    1.19
   2   6   5   18.19    1.09
   2   6   6    4.65    0.69
  -2  -6  -6    4.58    0.73
  -2  -6  -6    4.85    0.71
   2   6   6    4.30    0.54
  -2  -6  -6    4.66    0.56
   2   6   7    0.13    0.62
  -2  -6  -7    1.23    0.73
   2   6   7    1.40    0.47
  -2  -6  -7    0.03    0.48
  -2  -6  -7    0.04    0.66
   2   6   8   -0.10    0.73
  -2  -6  -8   -0.23    0.73
  -2  -6  -8    0.39    0.50
   2   6   8   -0.32    0.47
  -2  -6  -9   13.72    1.13
   2   6   9   13.28    0.82
  -2  -6  -9    9.67    0.65
   2   6   9   10.17    1.07
  -2  -6  -9   11.29    0.83
   2   6  10    2.38    0.46
  -2  -6 -10    3.04    0.84
  -2  -6 -10    1.37    0.52
  -2  -6 -11    0.17    0.85
  -2  -6 -11    0.17    0.46
   2   6  11    0.06    0.89
   2   6  12    1.43    1.01
  -2  -6 -12    3.90    0.96
   2   6  13    3.09    1.10
  -2  -6 -13    2.75    1.02
   2   6  14    0.56    1.22
  -2  -6 -14    0.34    1.11
   2   6  15   -0.34    1.29
  -2  -6 -15    0.44    1.22
  -2  -7  12    1.49    1.01
  -2  -7  12    2.57    1.81
  -2  -7  12    2.55    1.24
   2   7 -12    4.04    1.54
   2   7 -12    2.61    1.37
   2   7 -11    1.73    1.27
  -2  -7  11    4.88    1.28
  -2  -7  11    2.20    0.98
  -2  -7  11    0.91    1.59
  -2  -7  11    2.20    1.00
   2   7 -11    4.73    1.41
   2   7 -10    1.52    1.13
  -2  -7  10    2.22    1.12
  -2  -7  10    1.69    0.92
  -2  -7  10    0.25    1.41
  -2  -7  10    0.30    0.89
   2   7 -10   -0.19    1.20
  -2  -7   9    0.86    1.24
  -2  -7   9    0.07    0.76
   2   7  -9    1.22    0.55
   2   7  -9    0.87    1.04
  -2  -7   9   -0.55    0.85
   2   7  -9    1.33    1.18
   2   7  -9   -0.43    1.10
  -2  -7   8   -0.24    0.77
  -2  -7   8   -0.15    0.75
   2   7  -8    0.88    0.99
  -2  -7   8    0.33    0.54
  -2  -7   8   -0.99    1.16
   2   7  -8   -0.04    0.55
   2   7  -8    0.24    1.01
   2   7  -8    0.18    1.08
   2   7  -7   21.83    1.62
  -2  -7   7   21.86    1.47
   2   7  -7   21.90    1.66
   2   7  -7   19.28    1.24
   2   7  -7   22.38    1.32
  -2  -7   7   24.71    1.47
   2   7  -7   21.43    1.71
  -2  -7   7   22.07    1.31
  -2  -7   7   26.89    1.52
  -2  -7   7   23.13    1.73
   2   7  -6   13.28    1.29
  -2  -7   6   15.54    1.17
   2   7  -6   17.19    1.02
   2   7  -6   14.99    1.23
  -2  -7   6   18.35    1.20
   2   7  -6   15.58    1.43
  -2  -7   6   14.71    1.00
   2   7  -6   12.39    0.82
  -2  -7   6   13.84    1.32
   2   7  -6   11.86    0.86
  -2  -7   6   15.30    1.20
  -2  -7   5    9.15    0.79
   2   7  -5    6.72    1.09
  -2  -7   5    7.13    0.86
  -2  -7   5    7.35    1.01
   2   7  -5    8.41    1.05
  -2  -7   5    5.72    1.03
  -2  -7   5    6.18    0.90
   2   7  -5    7.94    0.72
   2   7  -5    6.57    0.89
  -2  -7   4    6.87    0.80
   2   7  -4    7.34    0.99
   2   7  -4    5.03    0.79
  -2  -7   4    6.13    0.91
   2   7  -4    6.00    0.64
  -2  -7   4    6.38    0.71
   2   7  -4    6.94    1.04
   2   7  -4    4.99    0.76
  -2  -7   4    4.78    0.88
  -2  -7   4    5.04    1.13
  -2  -7   4    5.83    0.96
  -2  -7   3   26.71    1.89
   2   7  -3   35.98    2.18
  -2  -7   3   34.78    1.84
  -2  -7   3   24.65    1.74
  -2  -7   3   27.48    1.63
  -2  -7   3   27.71    1.59
   2   7  -3   28.39    1.57
   2   7  -3   31.89    1.79
   2   7  -3   27.89    1.64
  -2  -7   3   28.04    1.66
   2   7  -3   34.15    1.91
   2   7  -3   24.79    1.48
   2   7  -2   43.26    2.40
  -2  -7   2   58.00    2.73
  -2  -7   2   49.45    2.84
  -2  -7   2   60.35    2.71
   2   7  -2   64.51    2.80
   2   7  -2   53.77    2.60
   2   7  -2   50.99    2.59
  -2  -7   2   49.13    2.60
   2   7  -2   57.70    2.82
  -2  -7   2   51.94    2.63
  -2  -7   2   57.05    2.60
   2   7  -1    2.82    0.55
   2   7  -1    2.88    0.54
  -2  -7   1    3.37    0.63
  -2  -7   1    2.85    0.64
  -2  -7   1    2.89    0.76
  -2  -7   1    2.67    0.58
  -2  -7   1    3.73    0.92
   2   7  -1    3.79    0.77
  -2  -7   1    2.71    0.70
  -2  -7   0    1.11    0.64
   2   7   0    1.03    0.62
  -2  -7   0    0.78    0.51
  -2  -7   0    0.99    0.55
   2   7   0    0.90    0.46
   2   7   0    1.39    0.49
  -2  -7   0    2.13    0.71
  -2  -7   0    0.99    0.55
  -2  -7   0    0.93    0.36
  -2  -7   0    1.31    0.84
  -2  -7  -1    2.74    0.65
  -2  -7  -1    3.27    0.48
  -2  -7  -1    3.02    0.67
   2   7   1    2.74    0.53
  -2  -7  -1    3.31    0.56
  -2  -7  -1    2.19    0.89
  -2  -7  -1    2.38    0.41
  -2  -7  -1    2.34    0.55
   2   7   1    3.68    0.48
  -2  -7  -1    1.46    0.72
  -2  -7  -2   75.36    3.91
   2   7   2   83.67    3.83
  -2  -7  -2   80.11    3.72
  -2  -7  -2   84.83    3.74
  -2  -7  -2   77.63    3.78
  -2  -7  -2   80.16    3.83
  -2  -7  -2   67.60    3.83
  -2  -7  -3    2.11    0.68
  -2  -7  -3    2.56    0.71
  -2  -7  -3    2.05    0.61
  -2  -7  -3    3.21    0.54
   2   7   3    2.57    0.58
   2   7   3    3.22    0.56
   2   7   4   42.08    2.21
  -2  -7  -4   43.03    2.23
  -2  -7  -4   41.71    2.20
   2   7   4   45.62    2.20
  -2  -7  -4   42.43    2.14
  -2  -7  -4   36.86    2.23
   2   7   5    6.30    0.68
  -2  -7  -5    7.50    0.87
  -2  -7  -5    6.75    0.81
  -2  -7  -5    6.65    0.85
  -2  -7  -5    6.59    0.70
   2   7   5    7.14    0.81
  -2  -7  -5    7.22    0.83
  -2  -7  -6    2.73    0.74
  -2  -7  -6    2.41    0.83
   2   7   6    2.18    0.55
   2   7   6    2.20    0.71
  -2  -7  -6    3.92    0.73
  -2  -7  -6    2.13    0.57
  -2  -7  -7   17.39    1.09
  -2  -7  -7   17.80    1.38
  -2  -7  -7   18.69    1.29
   2   7   7   16.48    1.09
   2   7   7   15.54    1.23
  -2  -7  -8    2.31    0.58
  -2  -7  -8    1.10    0.76
   2   7   8    1.50    0.57
   2   7   8    1.01    0.78
  -2  -7  -8    1.66    0.98
  -2  -7  -9    0.05    0.77
   2   7   9   -0.03    0.52
   2   7   9   -0.97    0.87
  -2  -7  -9    0.23    0.42
  -2  -7  -9    0.16    0.54
   2   7  10   -0.30    0.54
   2   7  10   -0.06    0.88
  -2  -7 -10   -0.41    0.88
  -2  -7 -10    0.25    0.55
   2   7  11   -0.20    0.46
   2   7  11   -0.67    0.87
  -2  -7 -11    0.98    0.55
  -2  -7 -11    0.83    0.85
   2   7  12    1.66    1.02
  -2  -7 -12    0.38    1.01
   2   7  13    2.26    1.21
  -2  -7 -13    3.72    1.14
   2   7  14    0.34    1.15
  -2  -7 -14    0.77    1.15
   2   7  15    0.63    1.32
  -2  -7 -15    0.23    1.25
  -2  -8  11   11.25    2.03
  -2  -8  11    7.33    1.18
  -2  -8  11    8.84    1.42
   2   8 -11    9.46    1.63
  -2  -8  11    9.47    1.30
   2   8 -11    6.83    1.69
   2   8 -10    2.47    1.37
   2   8 -10    2.28    1.33
  -2  -8  10    2.49    1.01
  -2  -8  10    0.55    1.04
  -2  -8  10    1.20    1.72
  -2  -8   9    0.42    1.45
   2   8  -9    2.10    1.26
   2   8  -9   -0.67    0.63
  -2  -8   9    0.60    0.89
   2   8  -9    1.32    1.17
   2   8  -8    0.09    1.12
  -2  -8   8    1.77    0.84
   2   8  -8   -0.16    1.01
  -2  -8   8    1.47    1.31
   2   8  -8    0.40    0.60
  -2  -8   7   12.21    1.16
   2   8  -7   10.30    1.44
   2   8  -7   12.86    0.99
   2   8  -7   14.80    1.27
  -2  -8   7   11.19    1.15
  -2  -8   7   13.60    1.54
   2   8  -7   12.08    1.37
  -2  -8   6   19.53    1.45
  -2  -8   6   19.44    1.61
   2   8  -6   22.45    1.71
   2   8  -6   18.73    1.57
   2   8  -6   20.45    1.25
   2   8  -6   18.30    1.34
  -2  -8   6   17.18    1.40
   2   8  -5   -0.36    0.95
   2   8  -5    0.80    0.74
  -2  -8   5    0.40    0.99
  -2  -8   5    1.41    1.14
  -2  -8   5    0.50    0.79
  -2  -8   5    0.29    0.90
   2   8  -5    0.45    0.58
   2   8  -5    1.35    1.02
   2   8  -4    1.02    0.89
  -2  -8   4   -0.39    0.80
   2   8  -4   -0.20    0.61
   2   8  -4    1.75    0.97
   2   8  -4   -0.04    0.56
  -2  -8   4   -1.00    0.96
  -2  -8   4    0.26    0.93
  -2  -8   4    0.23    1.11
  -2  -8   3    3.47    0.76
   2   8  -3    4.70    0.92
  -2  -8   3    4.63    1.03
   2   8  -3    1.28    0.69
  -2  -8   3    4.36    0.92
   2   8  -3    3.73    0.65
  -2  -8   3    3.18    1.12
   2   8  -3    3.54    0.94
   2   8  -3    2.87    0.52
   2   8  -2   27.39    1.61
  -2  -8   2   26.66    1.94
  -2  -8   2   28.14    1.62
  -2  -8   2   30.63    1.69
  -2  -8   2   27.44    1.68
   2   8  -2   28.40    1.62
  -2  -8   2   27.80    1.69
   2   8  -2   26.17    1.78
  -2  -8   1    6.37    1.15
  -2  -8   1    4.58    0.88
   2   8  -1    5.48    0.69
  -2  -8   1    4.70    0.73
   2   8  -1    4.30    0.88
  -2  -8   1    5.75    0.83
  -2  -8   1    5.72    0.81
   2   8  -1    5.13    0.71
  -2  -8   0    5.75    0.79
  -2  -8   0    6.78    0.87
   2   8   0    3.69    0.80
  -2  -8   0    5.25    0.80
  -2  -8   0    6.28    1.07
  -2  -8   0    6.83    0.94
  -2  -8   0    5.69    0.53
   2   8   0    6.84    0.73
  -2  -8   0    6.04    0.75
   2   8   0    5.57    0.65
  -2  -8  -1   37.80    2.12
  -2  -8  -1   36.21    1.85
  -2  -8  -1   39.04    1.94
  -2  -8  -1   39.40    2.01
  -2  -8  -1   39.77    2.38
   2   8   1   41.70    1.98
  -2  -8  -1   37.97    2.03
  -2  -8  -1   44.16    2.13
   2   8   1   39.21    2.08
  -2  -8  -1   35.37    2.22
  -2  -8  -2    4.67    1.04
  -2  -8  -2    8.13    0.79
  -2  -8  -2    5.96    0.91
  -2  -8  -2    9.75    0.90
  -2  -8  -2   10.45    1.32
  -2  -8  -2    9.76    0.73
   2   8   2    7.28    0.80
  -2  -8  -3  236.43   10.96
  -2  -8  -3  221.19   10.86
  -2  -8  -3  251.02   10.87
  -2  -8  -3  233.27   10.76
   2   8   3  246.72   10.86
  -2  -8  -3  226.30   10.79
   2   8   4    9.54    0.93
  -2  -8  -4   11.19    1.04
  -2  -8  -4    7.80    0.87
  -2  -8  -4    8.75    0.82
   2   8   4    9.17    0.84
  -2  -8  -4    7.95    0.93
   2   8   5    7.36    0.75
  -2  -8  -5    6.03    0.91
   2   8   5    5.66    0.83
  -2  -8  -5    5.96    0.90
   2   8   6    6.44    0.73
  -2  -8  -6    5.81    0.95
  -2  -8  -6    4.85    0.99
  -2  -8  -6    5.68    0.89
   2   8   6    4.82    0.81
   2   8   7   19.74    1.23
   2   8   7   19.04    1.37
  -2  -8  -7   19.68    1.51
  -2  -8  -7   16.72    1.37
   2   8   8   14.57    1.05
   2   8   8   15.10    1.27
  -2  -8  -8   14.77    1.27
  -2  -8  -9    0.48    0.86
   2   8   9    1.14    0.83
   2   8   9    1.02    0.57
  -2  -8 -10    2.06    0.95
   2   8  10    1.68    0.91
   2   8  10    1.84    0.60
  -2  -8 -11    0.79    1.01
   2   8  11    0.36    0.95
   2   8  11    0.48    0.59
  -2  -8 -12   -0.41    1.03
   2   8  12   -0.85    1.00
  -2  -8 -13    0.29    1.14
   2   8  13    0.66    1.18
  -2  -8 -14    0.96    1.17
   2   8  14    0.09    1.22
  -2  -9  10    8.37    1.98
   2   9 -10    5.40    1.56
   2   9 -10    3.14    1.63
  -2  -9  10    5.39    1.14
  -2  -9   9   -1.36    1.72
   2   9  -9    1.77    1.36
  -2  -9   9   -0.17    0.94
   2   9  -9    1.09    1.33
  -2  -9   8    2.98    1.00
   2   9  -8    5.29    1.33
   2   9  -8    5.85    1.40
   2   9  -8    3.64    0.76
  -2  -9   8    3.43    1.57
  -2  -9   7    5.04    1.03
   2   9  -7    3.36    1.24
   2   9  -7    2.76    1.23
   2   9  -7    4.06    0.74
  -2  -9   7    3.13    1.41
  -2  -9   6    3.14    0.96
   2   9  -6    3.44    1.20
   2   9  -6    2.27    1.20
  -2  -9   6    2.34    1.24
   2   9  -6    2.88    0.69
   2   9  -5    0.23    0.63
  -2  -9   5   -0.38    0.88
   2   9  -5   -1.30    1.04
   2   9  -5   -1.65    1.12
  -2  -9   5    0.94    1.24
  -2  -9   5   -2.04    1.17
  -2  -9   4    2.11    1.17
   2   9  -4    2.85    0.68
  -2  -9   4    2.49    1.06
   2   9  -4    2.96    1.09
  -2  -9   4    3.60    0.94
  -2  -9   4   -0.06    1.07
   2   9  -4    2.20    0.97
  -2  -9   3    1.09    1.13
   2   9  -3   -0.05    0.59
  -2  -9   3    1.24    1.01
  -2  -9   3    0.99    0.99
   2   9  -3   -0.58    0.91
   2   9  -2   18.09    1.23
   2   9  -2   17.53    1.22
  -2  -9   2   17.24    1.41
   2   9  -2   18.16    1.48
  -2  -9   2   16.54    1.64
   2   9  -1   22.78    1.43
   2   9  -1   23.87    1.49
  -2  -9   1   25.06    1.57
  -2  -9   1   26.81    1.94
   2   9  -1   21.10    1.65
   2   9   0    1.45    0.65
  -2  -9   0    1.69    0.84
  -2  -9   0    1.84    1.22
  -2  -9   0    0.81    0.42
   2   9   0    1.34    0.58
   2   9   1    1.36    0.63
   2   9   1    1.58    0.55
  -2  -9  -1    1.94    0.78
  -2  -9  -1    2.95    0.59
  -2  -9  -2   -0.18    1.25
   2   9   2   -0.49    0.60
  -2  -9  -2    0.34    0.58
  -2  -9  -3   77.77    4.04
  -2  -9  -3   89.57    4.13
   2   9   3   83.35    4.16
   2   9   4   59.92    2.89
  -2  -9  -4   57.91    2.86
  -2  -9  -5    0.31    0.78
   2   9   5    0.62    0.63
  -2  -9  -5   -0.28    0.83
   2   9   5   -0.11    0.72
  -2  -9  -6    3.82    1.03
   2   9   6    5.03    0.75
   2   9   6    5.28    0.89
  -2  -9  -6    7.02    0.97
   2   9   7   10.63    0.96
   2   9   7   10.05    1.08
  -2  -9  -7   10.22    1.13
  -2  -9  -7   10.42    1.24
  -2  -9  -8    1.62    0.89
   2   9   8    2.44    0.92
   2   9   8    3.15    0.71
  -2  -9  -9   -0.84    0.99
   2   9   9   -0.69    0.91
   2   9   9    0.54    0.65
  -2  -9 -10    2.29    1.04
   2   9  10   -0.44    0.99
   2   9  10    0.49    0.64
  -2  -9 -11    0.58    1.07
   2   9  11   -0.93    1.11
   2   9  11    0.78    0.68
  -2  -9 -12   -1.10    1.20
   2   9  12   -0.75    1.10
  -2  -9 -13    0.23    1.21
   2   9  13    1.05    1.18
  -2 -10   9   -1.88    1.80
   2  10  -9    1.09    1.56
   2  10  -9    1.94    1.53
  -2 -10   9    0.50    1.03
  -2 -10   8   -0.13    1.06
  -2 -10   8   -1.83    1.71
   2  10  -8    1.46    1.45
   2  10  -8   -0.10    0.74
   2  10  -8    0.43    1.37
  -2 -10   7    5.55    1.21
  -2 -10   7    2.49    1.62
   2  10  -7    8.10    1.54
   2  10  -7    6.81    0.92
   2  10  -7    4.25    1.43
  -2 -10   6    3.49    1.09
   2  10  -6    3.66    1.31
  -2 -10   6    5.35    1.46
   2  10  -6    3.07    0.77
   2  10  -6    3.99    1.33
  -2 -10   5    2.43    1.09
   2  10  -5    1.45    0.74
   2  10  -5    2.56    1.26
  -2 -10   5    1.93    1.32
   2  10  -5    1.07    1.15
  -2 -10   5    2.21    1.35
  -2 -10   4    0.74    1.24
   2  10  -4   -0.17    1.05
  -2 -10   4    0.21    1.00
   2  10  -4   -0.83    0.69
  -2 -10   4    0.42    1.18
   2  10  -3    3.80    0.74
  -2 -10   3    1.75    1.21
  -2 -10   3    3.90    1.15
   2  10  -2    0.43    0.67
  -2 -10   2    1.01    1.22
  -2 -10   2   -0.34    1.04
   2  10  -2   -0.38    0.96
   2  10  -1   15.60    1.19
   2  10  -1   12.22    1.32
  -2 -10   1   14.97    1.61
   2  10  -1   14.70    1.10
  -2 -10   1   14.72    1.33
  -2 -10   0    3.62    1.32
   2  10   0    2.63    0.75
   2  10   0    3.56    0.70
  -2 -10   0    2.77    0.96
  -2 -10  -1    1.40    1.37
   2  10   1    0.63    0.58
   2  10   1    1.15    0.70
   2  10   2   -0.71    0.69
  -2 -10  -2    0.70    1.34
  -2 -10  -3    5.96    1.55
   2  10   3    4.85    0.81
  -2 -10  -4    2.46    0.89
  -2 -10  -4    0.51    0.77
  -2 -10  -4    2.62    1.57
   2  10   4    2.85    0.72
  -2 -10  -5    0.05    0.89
  -2 -10  -5    1.23    0.88
   2  10   5   -0.16    0.66
  -2 -10  -6    1.27    0.95
   2  10   6    0.16    0.69
  -2 -10  -6   -1.69    0.95
  -2 -10  -6    1.20    0.92
   2  10   7   -0.60    0.84
   2  10   7    0.48    0.68
  -2 -10  -7   -1.59    0.97
  -2 -10  -7    0.19    0.91
   2  10   8    2.01    0.94
  -2 -10  -8    1.90    1.05
   2  10   8    3.60    0.82
   2  10   9    1.39    0.96
  -2 -10  -9    1.66    1.01
   2  10   9    1.61    0.76
   2  10  10   -1.56    1.05
  -2 -10 -10    0.38    1.13
   2  10  10    1.01    0.72
   2  10  11   -0.58    1.13
  -2 -10 -11   -0.47    1.17
   2  10  11   -0.10    0.77
   2  10  12    1.23    1.21
  -2 -10 -12    1.53    1.21
  -2 -11   8    0.14    1.06
   2  11  -8    1.24    0.84
   2  11  -8   -1.09    1.58
  -2 -11   8   -0.63    1.79
   2  11  -8    1.04    1.48
  -2 -11   7    1.06    1.20
   2  11  -7    0.68    0.81
   2  11  -7   -0.41    1.38
  -2 -11   7    0.50    1.67
   2  11  -7   -1.09    1.49
  -2 -11   6    1.31    1.09
   2  11  -6    1.31    0.78
   2  11  -6    2.02    1.48
  -2 -11   6    0.92    1.53
   2  11  -6    1.87    1.30
  -2 -11   5    1.83    1.14
   2  11  -5    1.98    1.34
   2  11  -5    1.56    0.80
  -2 -11   5    0.56    1.42
  -2 -11   4    1.51    1.14
  -2 -11   4    1.20    1.37
   2  11  -4    0.28    1.19
   2  11  -4    0.76    0.76
  -2 -11   4    1.02    1.31
  -2 -11   3   -0.33    1.11
   2  11  -3    0.09    1.13
   2  11  -3    0.18    0.71
  -2 -11   3   -0.58    1.21
  -2 -11   3   -0.10    1.37
   2  11  -2   -0.32    1.06
  -2 -11   2    0.10    1.34
   2  11  -2    0.30    0.73
  -2 -11   2   -0.21    1.14
  -2 -11   1   -0.31    1.31
  -2 -11   1   -0.48    1.15
   2  11  -1   -0.42    0.73
   2  11   0    0.73    0.72
   2  11   0    1.93    0.71
  -2 -11   0    1.50    1.34
  -2 -11  -1    1.56    1.38
   2  11   1    2.02    0.76
  -2 -11  -2    0.81    1.44
   2  11   2    0.86    0.71
  -2 -11  -3   -1.55    1.53
   2  11   3   -1.04    0.75
  -2 -11  -4    5.58    1.67
   2  11   4    2.44    0.79
  -2 -11  -5    3.20    1.97
   2  11   5    0.48    0.73
   2  11   6    0.54    0.75
   2  11   7    0.12    0.83
  -2 -11  -7    2.48    1.02
   2  11   8    4.24    0.90
   2  11   8    4.16    1.07
  -2 -11  -8    3.23    1.15
  -2 -11  -9    5.64    1.26
   2  11   9    3.44    1.17
   2  11   9    3.86    0.91
  -2 -11  -9    4.12    1.22
   2  11  10    0.17    0.83
  -2 -11 -10   -1.91    1.22
   2  11  11   -1.13    1.15
  -2 -11 -11   -0.17    1.32
   2  11  11    1.01    0.84
  -2 -12   6   -1.60    1.29
  -2 -12   6   -1.14    1.72
   2  12  -6   -1.25    0.89
   2  12  -6   -1.24    1.50
  -2 -12   5    2.69    1.32
  -2 -12   5    1.59    1.62
   2  12  -5    0.19    0.85
   2  12  -5   -0.42    1.43
   2  12  -4    0.71    1.32
  -2 -12   4   -0.09    1.23
  -2 -12   4   -1.61    1.55
   2  12  -4    0.26    0.86
  -2 -12   4   -0.54    1.56
   2  12  -3    2.98    1.30
  -2 -12   3    1.55    1.36
   2  12  -3    3.68    0.93
  -2 -12   3    4.27    1.50
  -2 -12   3    3.80    1.58
  -2 -12   2    6.81    1.54
   2  12  -2    3.19    1.29
   2  12  -2    5.75    1.02
  -2 -12   2    8.35    1.63
   2  12  -1    0.20    0.81
  -2 -12   1    1.02    1.52
   2  12   0   -0.20    0.84
  -2 -12   0    0.73    1.55
   2  12   1    1.08    0.85
  -2 -12  -1   -0.12    1.59
   2  12   2    2.02    0.83
  -2 -12  -2   -1.04    1.67
   2  12   3    9.24    1.09
  -2 -12  -3   11.21    2.09
  -2 -12  -4    4.51    1.94
   2  12   4    5.43    0.99
  -2 -12  -5   -1.57    1.87
   2  12   5   -0.20    0.84
  -2 -12  -6   -2.66    2.02
   2  12   6    0.40    0.88
   2  12   7    1.41    0.89
  -2 -12  -7    1.30    1.16
   2  12   8    0.99    0.90
  -2 -12  -8    1.26    1.16
   2  12   9    1.17    0.89
  -2 -12  -9   -1.74    1.23
   2  12  10    0.17    1.17
  -2 -12 -10   -0.59    1.27
   2  12  10   -0.89    0.90
   2  13  -4    1.64    0.96
   2  13  -4   -1.25    1.47
  -2 -13   4    0.87    1.38
  -2 -13   4   -1.47    1.62
  -2 -13   3   -0.99    1.43
   2  13  -3    0.51    0.94
  -2 -13   3   -0.93    1.67
   2  13  -2    1.11    0.98
  -2 -13   2    2.17    1.61
   2  13  -1    3.25    1.02
  -2 -13   1    5.48    1.81
   2  13   0   -0.59    0.96
  -2 -13   0   -1.83    1.72
   2  13   1   -1.26    1.00
  -2 -13  -1    0.54    1.82
   2  13   2    2.07    0.97
  -2 -13  -2    1.56    1.95
   2  13   3    0.66    0.92
  -2 -13  -3   -2.37    2.05
   2  13   4    2.81    0.99
  -2 -13  -4    4.11    2.00
   2  13   5   -0.89    0.98
  -2 -13  -5    0.15    2.02
  -2 -13  -6    1.99    1.20
   2  13   6   -0.07    0.91
  -2 -13  -6    1.69    1.96
  -2 -13  -7    1.46    1.15
   2  13   7    0.22    0.99
  -2 -13  -7   -0.81    2.05
   2  13   8    0.72    0.93
  -2 -13  -8    1.17    1.24
   2  14   1    1.24    1.04
  -2 -14  -1    1.03    1.96
   2  14   2   -0.57    0.99
  -2 -14  -2    0.15    1.96
   2  14   3   -0.49    1.04
  -2 -14  -3   -2.05    2.04
   2  14   4    1.38    1.06
  -2 -14  -4    3.10    2.17
   3 -13  -6   -2.98    1.96
   3 -13  -6   -1.61    1.59
  -3  13   6   -0.93    1.06
   3 -13  -5    0.29    1.49
  -3  13   5   -0.56    1.07
   3 -13  -5   -0.67    1.77
  -3  13   4    1.16    1.09
   3 -13  -4   -2.79    1.52
  -3  13   3   -1.96    1.20
   3 -13  -3   -1.31    1.47
  -3  13   2    0.87    1.17
   3 -13  -2    1.20    1.46
  -3  13   1    1.78    1.18
   3 -13  -1    2.05    1.42
   3 -13   0    3.67    1.41
  -3  13   0    5.23    1.38
  -3  13   0    0.82    1.24
   3 -13   1    0.17    1.43
  -3  13  -1    0.27    1.25
  -3  13  -1    0.82    1.35
   3 -13   2    3.63    1.43
  -3  13  -2    6.42    1.36
  -3  13  -2    3.98    1.51
  -3  12   8   -0.27    0.97
   3 -12  -8   -0.12    1.72
   3 -12  -7    1.76    1.68
  -3  12   7   -1.33    1.00
   3 -12  -7    0.11    1.72
   3 -12  -6    1.31    1.79
  -3  12   6    0.93    1.00
   3 -12  -6   -0.39    1.44
   3 -12  -5    2.45    1.70
   3 -12  -5   -0.18    1.41
  -3  12   5    0.44    1.00
   3 -12  -4    1.41    1.35
   3 -12  -4    4.45    1.69
  -3  12   4    2.00    1.03
   3 -12  -3    1.83    1.33
  -3  12   3    1.59    1.03
   3 -12  -3    0.74    1.69
  -3  12   2    7.50    1.21
   3 -12  -2    7.95    1.87
   3 -12  -2    7.22    1.47
  -3  12   1   -0.84    1.08
  -3  12   1   -0.08    1.02
   3 -12  -1   -1.45    1.70
   3 -12  -1   -1.17    1.35
  -3  12   0    1.35    1.21
  -3  12   0   -0.16    1.12
   3 -12   0   -2.51    1.76
   3 -12   0   -0.91    1.37
  -3  12  -1   -0.51    1.20
  -3  12  -1    0.65    1.09
   3 -12   1    1.81    1.67
   3 -12   1    1.21    1.34
   3 -12   2    3.62    1.35
  -3  12  -2    1.16    1.24
  -3  12  -2    1.86    1.19
  -3  12  -3    2.45    1.41
  -3  12  -3    4.87    1.18
  -3  12  -4   -0.88    1.32
  -3  12  -4   -0.15    1.03
  -3  12  -5    0.80    1.35
  -3  12  -5    2.11    1.01
  -3  11  10    0.06    0.82
   3 -11 -10   -1.47    1.12
   3 -11 -10   -1.40    1.79
   3 -11  -9    3.95    1.71
  -3  11   9   -0.12    0.87
   3 -11  -8   -0.34    1.63
  -3  11   8   -0.12    0.88
   3 -11  -7    0.76    1.56
  -3  11   7    0.25    0.90
   3 -11  -6   -1.17    1.54
  -3  11   6    0.57    0.88
   3 -11  -5   -2.00    1.31
  -3  11   5   -0.13    0.87
   3 -11  -4    0.40    1.19
   3 -11  -4   -0.82    1.51
  -3  11   4    0.54    0.85
   3 -11  -3   -0.67    1.52
   3 -11  -3    1.11    1.21
  -3  11   3    2.08    0.93
   3 -11  -2    3.43    1.25
  -3  11   2    2.20    0.95
  -3  11   2    2.47    0.93
   3 -11  -2    2.32    1.52
   3 -11  -1    2.76    1.19
  -3  11   1    0.36    0.93
   3 -11  -1    3.03    1.61
  -3  11   1    1.06    1.00
  -3  11   1    4.36    0.90
   3 -11   0   -0.56    1.52
  -3  11   0   -0.22    1.07
  -3  11   0   -0.96    0.95
   3 -11   0   -0.83    1.17
   3 -11   1    1.10    1.51
  -3  11  -1    0.08    1.08
  -3  11  -1   -0.07    1.00
   3 -11   1    0.83    1.19
   3 -11   2   -0.53    1.51
  -3  11  -2    1.79    1.15
  -3  11  -2    0.44    0.99
   3 -11   2   -0.81    1.21
  -3  11  -3    1.36    1.19
   3 -11   3   -1.13    1.51
  -3  11  -3    0.28    0.98
  -3  11  -4    5.29    1.28
   3 -11   4    3.00    1.50
  -3  11  -4    6.14    1.11
  -3  11  -5    3.71    1.33
   3 -11   5    1.03    1.41
  -3  11  -5    1.34    0.96
  -3  11  -6   -0.26    0.91
  -3  11  -6   -1.59    1.27
  -3  11  -6    0.15    1.18
   3 -11   7    1.21    1.04
  -3  11  -7    1.20    0.93
  -3  11  -7    1.52    1.27
  -3  11  -7    0.50    1.34
   3 -10 -11   -0.67    1.80
  -3  10  11    1.15    0.75
   3 -10 -11   -0.48    1.04
  -3  10  11    1.01    1.19
   3 -10 -10   -1.50    1.66
  -3  10  10   -0.36    0.79
   3 -10 -10    0.27    1.01
  -3  10  10    0.48    1.07
  -3  10   9    0.86    0.84
   3 -10  -9    1.87    1.57
  -3  10   8   -0.33    0.78
   3 -10  -8   -1.53    1.48
  -3  10   7   -0.28    0.83
   3 -10  -7    0.31    1.38
  -3  10   6    1.16    0.84
   3 -10  -6   -1.37    1.40
  -3  10   5    0.65    0.81
   3 -10  -5   -0.86    1.35
   3 -10  -4    2.46    1.13
   3 -10  -4    0.08    0.73
   3 -10  -4   -0.10    1.41
  -3  10   4    1.28    0.86
   3 -10  -3    0.99    1.18
   3 -10  -3    0.70    0.73
  -3  10   3    2.56    0.90
  -3  10   3    3.04    0.94
   3 -10  -3    3.81    1.09
  -3  10   3    1.54    0.73
   3 -10  -3    2.95    1.41
   3 -10  -2    1.65    1.15
   3 -10  -2    0.66    0.68
  -3  10   2    1.65    0.88
  -3  10   2    1.19    0.81
  -3  10   2    0.50    0.77
  -3  10   2    1.41    0.84
   3 -10  -2    0.84    1.04
   3 -10  -2    0.43    1.27
   3 -10  -1    2.20    1.07
   3 -10  -1    1.64    0.76
  -3  10   1    1.77    0.91
  -3  10   1    1.14    0.81
   3 -10  -1    1.07    1.17
   3 -10  -1    1.47    1.37
  -3  10   1    1.59    0.84
  -3  10   0    0.64    0.91
   3 -10   0   -1.99    1.36
   3 -10   0    0.48    1.07
  -3  10   0    0.86    0.90
   3 -10   0    1.83    1.17
  -3  10   0    0.72    0.82
  -3  10  -1   -0.96    0.94
   3 -10   1   -0.77    1.33
  -3  10  -1    0.67    0.89
   3 -10   1    0.81    1.04
  -3  10  -1    0.39    0.83
  -3  10  -2    2.11    1.02
  -3  10  -2    2.38    0.87
   3 -10   2    1.40    1.30
   3 -10   2    3.98    1.13
  -3  10  -2    1.79    0.92
  -3  10  -3    1.44    1.07
  -3  10  -3    0.80    0.84
   3 -10   3    3.18    1.35
  -3  10  -3    1.17    0.92
   3 -10   3    1.23    1.13
  -3  10  -4    0.31    0.98
  -3  10  -4    0.69    0.89
   3 -10   4    0.47    1.30
  -3  10  -5    2.15    1.09
  -3  10  -5    2.02    1.03
  -3  10  -5    2.20    0.87
   3 -10   5    3.63    1.34
  -3  10  -6    1.24    1.10
  -3  10  -6    3.49    1.17
  -3  10  -6    1.72    0.86
  -3  10  -7    0.17    1.11
  -3  10  -7    3.62    1.25
  -3  10  -7    1.94    0.86
  -3  10  -8    0.56    1.26
  -3  10  -8    0.25    1.26
  -3  10  -8    3.02    0.84
  -3  10  -9    1.34    1.35
  -3  10  -9   -0.30    1.30
   3  -9 -12   -0.76    1.05
  -3   9  12    0.98    1.13
   3  -9 -12   -0.27    1.73
  -3   9  11    2.35    0.74
   3  -9 -11    3.25    1.03
  -3   9  11    2.50    1.12
   3  -9 -11    1.28    1.66
  -3   9  10    2.17    0.79
   3  -9 -10    2.36    0.97
  -3   9  10    3.61    1.10
   3  -9 -10    4.18    1.65
  -3   9   9    4.29    0.83
   3  -9  -9    3.68    1.05
  -3   9   9    6.90    1.16
   3  -9  -9    4.56    1.54
   3  -9  -8   11.54    1.69
  -3   9   8   11.45    1.06
  -3   9   8   11.02    1.23
   3  -9  -7    0.19    1.28
  -3   9   7   -0.15    0.76
   3  -9  -6    2.09    1.23
  -3   9   6    1.25    0.73
   3  -9  -6    1.04    0.76
   3  -9  -5   -1.04    1.17
   3  -9  -5    0.19    0.70
  -3   9   5   -0.23    0.75
  -3   9   4    1.79    0.80
   3  -9  -4    4.18    1.25
  -3   9   4    1.79    0.90
   3  -9  -4    1.84    0.69
   3  -9  -4    2.06    1.21
   3  -9  -3    1.62    1.17
   3  -9  -3    1.50    0.97
   3  -9  -3    2.28    1.30
  -3   9   3    3.38    0.91
  -3   9   3    1.86    0.84
   3  -9  -3    1.59    0.66
   3  -9  -2    3.66    1.16
   3  -9  -2    3.31    0.72
  -3   9   2    4.21    0.92
  -3   9   2    5.43    0.89
   3  -9  -2    4.48    1.31
   3  -9  -2    7.17    1.06
  -3   9   2    2.64    0.81
   3  -9  -1   11.04    1.33
   3  -9  -1   13.04    1.27
   3  -9  -1   10.69    0.97
  -3   9   1   12.46    1.14
   3  -9  -1   11.44    1.49
  -3   9   1   10.78    1.10
  -3   9   1   12.60    1.12
   3  -9   0   10.99    1.21
  -3   9   0    8.18    1.01
  -3   9   0    9.45    1.03
   3  -9   0   10.87    1.50
   3  -9   0    6.07    1.17
  -3   9   0    9.35    1.08
  -3   9  -1    9.51    1.09
   3  -9   1    9.34    1.24
   3  -9   1   12.44    1.25
   3  -9   1    9.10    1.44
  -3   9  -1   10.54    1.10
  -3   9  -1   10.68    1.33
   3  -9   2    6.56    1.34
  -3   9  -2    4.96    0.97
  -3   9  -2    6.98    1.02
   3  -9   3    3.91    1.26
  -3   9  -3    4.02    1.01
   3  -9   3    5.20    1.06
  -3   9  -3    3.55    0.91
  -3   9  -4   -0.61    0.87
  -3   9  -4    0.62    0.81
  -3   9  -4    0.06    0.83
  -3   9  -4    1.76    0.93
   3  -9   4   -0.23    1.24
  -3   9  -5    7.48    1.17
  -3   9  -5   10.62    1.06
  -3   9  -5    7.96    1.13
  -3   9  -5    7.20    1.18
   3  -9   5   10.22    1.39
  -3   9  -6    2.59    1.08
  -3   9  -6   -0.10    0.75
  -3   9  -6   -0.77    0.99
  -3   9  -6    0.23    1.07
   3  -9   6    1.55    1.22
  -3   9  -7    2.14    0.77
  -3   9  -7    1.99    1.15
  -3   9  -7   -0.58    1.09
  -3   9  -8    1.95    0.77
  -3   9  -8    0.63    1.19
  -3   9  -8    0.36    1.13
   3  -9   8    2.99    0.89
  -3   9  -9    0.48    1.26
  -3   9  -9    1.16    0.75
  -3   9  -9    0.50    1.24
  -3   9 -10   -0.80    1.29
  -3   9 -10    0.93    1.38
  -3   8  13    0.49    1.15
   3  -8 -13    0.43    1.05
  -3   8  12    1.01    1.15
   3  -8 -12    0.83    1.00
  -3   8  11    2.41    0.68
  -3   8  11    4.49    1.14
   3  -8 -11    2.80    0.97
  -3   8  10    0.84    0.67
  -3   8  10    1.11    1.00
   3  -8 -10   -0.87    0.85
   3  -8  -9    2.36    1.41
   3  -8  -9    3.66    0.86
  -3   8   9    1.92    0.69
  -3   8   9    1.88    0.88
  -3   8   8   13.65    1.26
   3  -8  -8   13.90    1.65
  -3   8   8   12.04    1.05
   3  -8  -7    7.23    0.69
   3  -8  -7    9.63    1.45
  -3   8   7    9.15    1.02
   3  -8  -6    6.54    1.27
  -3   8   5    0.82    0.77
   3  -8  -5    0.17    0.64
   3  -8  -5   -1.35    1.08
  -3   8   5    0.67    0.91
   3  -8  -5   -0.07    1.21
  -3   8   4   -0.29    0.79
   3  -8  -4   -0.42    1.10
   3  -8  -4    0.08    1.08
  -3   8   4   -0.60    0.86
   3  -8  -4   -0.03    0.64
  -3   8   3   23.86    1.44
   3  -8  -3   24.05    1.81
   3  -8  -3   21.53    1.73
  -3   8   3   24.55    1.51
  -3   8   2   19.03    1.39
   3  -8  -2   16.87    1.58
  -3   8   2   22.01    1.37
   3  -8  -2   18.98    1.19
   3  -8  -2   20.17    1.44
  -3   8   2   17.33    1.28
   3  -8  -2   17.72    1.68
   3  -8  -1    3.56    0.91
   3  -8  -1    3.41    1.14
  -3   8   1    5.20    0.80
   3  -8  -1    2.73    1.04
  -3   8   1    3.98    0.90
  -3   8   1    4.37    0.92
   3  -8  -1    3.45    0.65
   3  -8   0    0.10    0.87
  -3   8   0   -0.51    0.85
  -3   8   0   -0.43    0.98
   3  -8   0   -1.25    1.09
   3  -8   0   -1.24    1.03
  -3   8   0    0.93    0.73
  -3   8   0    0.59    0.84
   3  -8   1    3.83    1.03
  -3   8  -1    3.60    0.88
   3  -8   1    3.94    0.93
  -3   8  -1    3.76    1.11
  -3   8  -1    2.90    0.80
   3  -8   1    4.68    1.18
  -3   8  -1    3.82    0.93
  -3   8  -2   22.05    1.52
  -3   8  -2   22.90    1.57
  -3   8  -2   19.10    1.46
  -3   8  -2   23.23    1.75
   3  -8   2   21.46    1.75
   3  -8   2   26.13    1.59
  -3   8  -3   27.57    1.78
   3  -8   3   29.62    1.84
  -3   8  -3   30.48    1.90
  -3   8  -3   28.80    1.81
   3  -8   3   28.36    2.05
  -3   8  -3   34.53    2.11
  -3   8  -4    0.36    0.81
  -3   8  -4   -0.20    0.84
  -3   8  -4   -1.46    1.01
   3  -8   4    1.51    1.21
  -3   8  -5   -0.07    0.82
   3  -8   5   -0.35    1.10
  -3   8  -5   -0.85    0.87
  -3   8  -5    0.29    0.95
  -3   8  -6   -0.72    1.09
  -3   8  -6    1.05    0.70
  -3   8  -6    1.81    0.93
   3  -8   6    1.62    1.13
  -3   8  -6    1.14    0.89
  -3   8  -7    2.86    0.73
  -3   8  -7    0.90    1.16
  -3   8  -7    2.08    0.97
  -3   8  -7    1.57    0.96
  -3   8  -8    1.05    1.03
  -3   8  -8   -1.24    0.70
  -3   8  -8   -0.87    1.25
   3  -8   8   -0.61    0.71
  -3   8  -8    0.08    1.05
  -3   8  -9    6.16    0.79
  -3   8  -9    5.34    1.26
  -3   8  -9    5.79    1.29
  -3   8  -9    7.61    1.49
  -3   8 -10   -1.75    1.31
  -3   8 -10    1.67    1.23
   3  -8  11    3.17    1.46
  -3   8 -11    0.84    1.33
  -3   8 -11    1.62    1.31
   3  -7 -14   -1.06    1.03
  -3   7  14    0.57    1.19
   3  -7 -13    0.50    0.96
  -3   7  13   -0.38    1.15
   3  -7 -12    2.48    0.95
  -3   7  12    3.48    1.12
   3  -7 -11    4.49    0.92
  -3   7  11    2.11    1.05
  -3   7  11    3.84    0.64
   3  -7 -10    1.09    0.78
  -3   7  10    0.19    0.95
  -3   7  10    0.14    0.55
   3  -7  -9    4.76    0.85
  -3   7   9    3.67    0.93
  -3   7   9    3.48    0.67
  -3   7   8    1.68    0.44
   3  -7  -8    0.52    0.45
  -3   7   8    0.06    0.80
   3  -7  -7   18.14    1.65
  -3   7   7   19.37    1.27
  -3   7   6    6.78    0.86
   3  -7  -6    6.27    1.26
   3  -7  -6    6.08    0.60
   3  -7  -6    8.33    1.37
   3  -7  -5    2.52    0.71
   3  -7  -5    3.10    1.08
  -3   7   5    1.59    0.87
   3  -7  -5    2.69    1.18
   3  -7  -4   -0.31    0.58
   3  -7  -4   -0.40    1.04
   3  -7  -4    0.59    0.65
   3  -7  -4    0.90    1.05
  -3   7   4   -0.21    0.82
   3  -7  -3    5.62    1.09
   3  -7  -3    8.16    0.76
   3  -7  -3    5.62    0.65
  -3   7   3    5.98    0.88
  -3   7   3    5.81    0.92
   3  -7  -3    6.05    1.10
   3  -7  -2   54.87    2.62
   3  -7  -2   50.07    2.54
  -3   7   2   50.28    2.53
   3  -7  -2   51.67    2.79
  -3   7   2   47.49    2.62
   3  -7  -2   53.28    2.87
   3  -7  -2   45.25    2.42
  -3   7   2   48.28    2.50
  -3   7   1   63.37    3.15
  -3   7   1   64.99    3.19
  -3   7   1   62.87    3.26
   3  -7  -1   57.14    3.31
   3  -7  -1   71.75    3.20
   3  -7  -1   62.27    3.45
   3  -7  -1   67.28    3.23
   3  -7  -1   61.10    3.07
  -3   7   0    0.06    0.93
   3  -7   0    0.06    1.01
  -3   7   0    0.76    0.62
  -3   7   0   -0.10    0.80
   3  -7   0    2.10    0.94
   3  -7   0    0.66    0.73
   3  -7   0    0.17    0.61
  -3   7   0    0.86    0.85
   3  -7   1   34.67    2.06
  -3   7  -1   34.87    2.05
   3  -7   1   28.28    1.89
   3  -7   1   33.57    1.84
  -3   7  -1   25.22    1.70
  -3   7  -1   30.72    1.80
  -3   7  -1   30.22    1.89
   3  -7   1   37.68    2.12
  -3   7  -2    1.17    0.69
  -3   7  -2    0.14    0.64
  -3   7  -2    1.09    0.84
   3  -7   2    1.11    0.76
   3  -7   2    3.01    1.08
  -3   7  -2    2.11    1.04
  -3   7  -2    2.23    0.82
   3  -7   2    2.32    0.94
   3  -7   2    1.15    1.09
  -3   7  -3   21.32    1.64
   3  -7   3   19.80    1.56
  -3   7  -3   19.02    1.45
  -3   7  -3   19.86    1.36
  -3   7  -3   16.24    1.29
  -3   7  -3   16.87    1.27
   3  -7   4    6.32    1.19
  -3   7  -4    7.12    1.15
  -3   7  -4    7.95    1.35
  -3   7  -4    9.79    1.14
  -3   7  -4    5.49    0.91
  -3   7  -4    6.90    0.91
   3  -7   5    2.95    1.12
  -3   7  -5    1.60    1.06
  -3   7  -5    0.35    0.78
  -3   7  -5    2.58    1.28
  -3   7  -5    3.07    0.99
  -3   7  -5    0.39    0.77
   3  -7   6    2.86    0.52
  -3   7  -6    3.42    1.12
  -3   7  -6    3.31    0.91
  -3   7  -6    2.16    0.84
   3  -7   6    4.24    1.14
  -3   7  -6    3.78    1.10
  -3   7  -7    4.45    1.01
  -3   7  -7    3.83    0.98
  -3   7  -7    4.12    0.71
  -3   7  -8    6.06    1.08
   3  -7   8    5.94    0.75
  -3   7  -8    4.37    1.06
  -3   7  -8    5.30    0.72
  -3   7  -8    5.41    1.39
  -3   7  -9    0.87    1.05
  -3   7  -9    0.25    0.58
  -3   7  -9    1.36    1.47
  -3   7  -9    1.65    1.04
  -3   7 -10    4.82    1.26
  -3   7 -10    7.12    1.68
  -3   7 -10    6.10    1.32
  -3   7 -11    0.86    1.25
  -3   7 -11    0.87    1.61
  -3   7 -11    1.35    1.26
   3  -7  11    4.35    1.42
   3  -7  12    3.09    1.53
  -3   7 -12    2.06    1.41
  -3   7 -12    1.95    1.34
  -3   6  14    1.61    1.16
   3  -6 -14    0.05    1.00
  -3   6  13    1.93    1.09
   3  -6 -13    2.66    0.95
  -3   6  12    3.34    1.09
   3  -6 -12    3.55    0.90
  -3   6  11   -0.31    0.91
  -3   6  11    0.05    0.49
   3  -6 -11    0.14    0.80
   3  -6 -10    0.31    0.72
  -3   6  10   -0.15    0.48
  -3   6  10   -0.76    0.83
  -3   6  10    0.42    0.46
   3  -6  -9   -0.13    0.64
   3  -6  -9   -0.47    0.69
  -3   6   9   -0.13    0.44
  -3   6   9    1.20    0.82
   3  -6  -8    1.25    0.66
  -3   6   8    1.57    0.75
  -3   6   8    1.17    0.45
   3  -6  -8    1.16    0.44
   3  -6  -7    2.96    0.76
  -3   6   7    2.61    0.72
   3  -6  -7    1.18    0.43
   3  -6  -6   19.16    1.68
   3  -6  -6   18.40    1.56
   3  -6  -6   19.10    1.19
  -3   6   6   20.15    1.23
   3  -6  -6   15.61    0.96
   3  -6  -5   28.05    1.93
  -3   6   5   26.23    1.79
   3  -6  -5   24.25    1.94
   3  -6  -5   31.33    1.65
  -3   6   5   32.55    1.68
   3  -6  -4    2.75    0.61
  -3   6   4    2.10    0.78
   3  -6  -4    2.68    0.99
   3  -6  -4    2.92    0.93
   3  -6  -3   31.83    1.91
   3  -6  -3   30.27    1.93
  -3   6   3   31.21    1.79
   3  -6  -3   27.14    1.52
   3  -6  -3   32.05    1.64
   3  -6  -2   82.88    4.10
   3  -6  -2   90.98    4.20
   3  -6  -2   92.23    4.43
  -3   6   2   89.80    4.15
   3  -6  -2   87.94    4.38
  -3   6   2   89.28    4.31
   3  -6  -1    5.47    0.72
  -3   6   1    4.81    0.78
   3  -6  -1    6.21    0.64
   3  -6  -1    4.30    0.55
  -3   6   1    6.34    0.83
   3  -6  -1    4.11    0.98
  -3   6   1    5.78    0.61
   3  -6  -1    6.68    0.93
   3  -6   0    2.22    0.88
  -3   6   0    3.43    0.83
   3  -6   0    3.04    0.67
  -3   6   0    3.39    0.75
   3  -6   0    2.76    0.89
  -3   6   0    1.94    0.51
   3  -6   0    3.57    0.60
   3  -6   1    0.04    0.62
  -3   6  -1   -0.70    0.92
   3  -6   1    1.24    0.94
  -3   6  -1    1.18    0.56
  -3   6  -1    1.28    0.81
   3  -6   1    0.74    0.88
   3  -6   1    0.23    0.91
  -3   6  -1    1.46    0.73
  -3   6  -2   20.49    1.21
   3  -6   2   19.64    1.24
  -3   6  -2   18.64    1.31
  -3   6  -2   20.05    1.52
   3  -6   2   20.91    1.51
  -3   6  -2   19.25    1.25
  -3   6  -2   18.30    1.41
   3  -6   2   18.12    1.39
   3  -6   2   18.95    1.50
  -3   6  -3   18.70    1.47
  -3   6  -3   22.87    1.43
  -3   6  -3   20.69    1.67
  -3   6  -3   21.15    1.46
  -3   6  -3   24.62    1.79
   3  -6   3   19.09    1.67
  -3   6  -3   25.51    1.59
   3  -6   4   12.48    1.32
   3  -6   4   14.08    1.28
  -3   6  -4   11.02    1.39
  -3   6  -4   12.46    1.14
  -3   6  -4   11.88    1.24
  -3   6  -4   13.60    1.12
  -3   6  -4   13.33    1.02
  -3   6  -5    9.18    0.93
  -3   6  -5    7.46    1.20
   3  -6   5    7.34    1.20
  -3   6  -5    9.53    1.37
  -3   6  -5    9.77    1.16
  -3   6  -6   21.11    1.53
   3  -6   6   22.99    1.24
  -3   6  -6   23.20    1.79
   3  -6   6   22.59    1.72
  -3   6  -6   26.28    2.05
  -3   6  -7   15.90    1.33
  -3   6  -7   19.19    1.75
  -3   6  -7   19.08    1.53
   3  -6   7   17.08    0.97
  -3   6  -8   23.15    1.36
  -3   6  -8   23.29    1.97
   3  -6   8   26.09    1.35
  -3   6  -9   -0.26    1.39
  -3   6  -9   -0.15    0.51
  -3   6  -9    0.39    0.89
   3  -6  10    2.02    1.19
  -3   6 -10    3.36    1.60
  -3   6 -10    0.22    1.01
   3  -6  11    1.41    1.27
  -3   6 -11    2.78    1.75
  -3   6 -11    1.99    1.14
   3  -6  12    5.77    1.48
  -3   6 -12    6.59    1.93
  -3   6 -12    3.48    1.34
   3  -6  13    1.80    1.51
  -3   6 -13    1.87    1.39
  -3   6 -13   -0.35    1.93
   3  -5 -15   -0.28    1.05
  -3   5  15    0.70    1.22
   3  -5 -14    0.16    0.96
  -3   5  14    0.73    1.13
   3  -5 -13    1.32    0.90
  -3   5  13    1.21    1.11
  -3   5  12    2.65    0.67
   3  -5 -12    3.82    0.88
  -3   5  12    4.29    1.03
  -3   5  11    0.06    0.56
   3  -5 -11    0.95    0.76
  -3   5  11   -0.46    0.88
  -3   5  10   16.69    1.30
  -3   5  10   16.74    1.03
  -3   5  10   16.71    1.08
   3  -5 -10   18.64    1.04
   3  -5 -10   16.77    1.23
   3  -5  -9    0.35    0.46
   3  -5  -9   -0.36    0.59
  -3   5   9   -0.23    0.48
  -3   5   9   -0.20    0.75
   3  -5  -9    0.23    0.64
   3  -5  -8   42.86    2.33
  -3   5   8   49.17    2.43
   3  -5  -8   50.56    2.45
   3  -5  -8   49.15    2.51
   3  -5  -8   59.07    2.60
  -3   5   8   56.25    2.61
   3  -5  -7    9.31    1.39
   3  -5  -7   10.10    0.90
   3  -5  -7    7.06    0.55
  -3   5   7    8.56    0.83
  -3   5   7    8.03    0.71
   3  -5  -6    8.17    0.77
   3  -5  -6    8.08    1.24
  -3   5   6    7.26    0.75
   3  -5  -6    6.96    0.50
   3  -5  -5    0.06    0.83
   3  -5  -5    0.89    0.55
  -3   5   5    0.92    0.73
  -3   5   5    1.39    0.52
   3  -5  -5    1.61    0.33
   3  -5  -5    1.40    0.95
  -3   5   4   27.40    1.49
   3  -5  -4   25.94    1.45
   3  -5  -4   27.01    1.72
  -3   5   4   27.27    1.64
   3  -5  -4   27.98    1.78
  -3   5   3    1.13    0.71
   3  -5  -3   -0.81    0.84
   3  -5  -3   -0.05    0.74
   3  -5  -3    0.16    0.43
   3  -5  -2   18.10    1.04
   3  -5  -2   20.44    1.11
   3  -5  -2   21.18    1.42
  -3   5   2   19.68    1.30
   3  -5  -2   21.28    1.41
   3  -5  -1   77.79    3.78
  -3   5   1   78.48    3.82
   3  -5  -1   86.33    3.88
  -3   5   1   83.34    4.02
   3  -5  -1   83.24    4.07
  -3   5   1   90.01    4.06
   3  -5  -1   86.99    4.12
  -3   5   0    0.72    0.67
  -3   5   0    0.43    0.40
  -3   5   0   -0.10    0.78
   3  -5   0   -0.10    0.75
  -3   5   0    0.53    0.68
   3  -5   0    0.27    0.72
  -3   5  -1    0.12    0.63
  -3   5  -1   -0.09    0.48
  -3   5  -1    1.63    0.83
   3  -5   1    0.36    0.77
   3  -5   1    0.39    0.78
   3  -5   1   -0.53    0.72
  -3   5  -1    0.96    0.72
  -3   5  -2    1.16    0.82
   3  -5   2    0.58    0.77
   3  -5   2    0.48    0.77
  -3   5  -2    0.63    0.85
  -3   5  -2    1.42    0.69
   3  -5   2    1.02    0.50
   3  -5   2    0.48    0.80
  -3   5  -3  227.49   10.60
  -3   5  -3  224.33   10.70
   3  -5   3  218.92   10.72
  -3   5  -3  240.77   10.81
  -3   5  -3  221.59   10.54
  -3   5  -3  253.00   10.64
   3  -5   3  233.87   10.70
  -3   5  -4   59.16    3.00
   3  -5   4   57.66    3.14
  -3   5  -4   60.60    3.20
  -3   5  -4   58.20    3.11
  -3   5  -4   56.24    2.93
  -3   5  -4   66.79    3.07
   3  -5   4   59.68    3.08
  -3   5  -5   96.13    4.45
   3  -5   5   86.97    4.23
   3  -5   5   88.34    4.56
  -3   5  -5   95.59    4.71
  -3   5  -5  102.59    4.55
   3  -5   5  101.85    4.55
  -3   5  -5   90.88    4.40
  -3   5  -5   87.59    4.58
  -3   5  -6   17.04    1.74
  -3   5  -6   16.97    1.43
   3  -5   6   19.43    1.43
   3  -5   6   20.38    1.49
   3  -5   6   18.02    0.95
  -3   5  -6   17.78    1.60
  -3   5  -6   15.40    1.25
   3  -5   7   16.93    0.98
  -3   5  -7   15.03    1.39
  -3   5  -7   14.88    1.23
  -3   5  -7   13.92    1.52
  -3   5  -7   13.49    1.64
  -3   5  -8   49.48    3.00
  -3   5  -8   38.20    2.60
   3  -5   8   53.89    2.37
  -3   5  -8   42.98    2.86
  -3   5  -9    0.36    1.39
  -3   5  -9    2.58    1.20
  -3   5  -9    2.20    0.50
  -3   5 -10   -0.09    1.29
  -3   5 -10   -0.78    1.49
   3  -5  10    1.34    1.03
  -3   5 -11    6.86    1.57
  -3   5 -11    4.01    1.73
   3  -5  11    9.11    1.34
  -3   5 -12    0.26    1.27
   3  -5  12    2.45    1.25
  -3   5 -12   -0.91    1.86
  -3   5 -12    2.50    1.56
   3  -5  13    5.52    1.40
  -3   5 -13    3.51    1.92
  -3   5 -13    4.71    1.76
  -3   5 -13    0.94    1.33
  -3   4  15   -0.08    1.24
   3  -4 -15    0.71    1.03
  -3   4  14    7.76    1.35
   3  -4 -14    8.52    1.15
  -3   4  13    0.32    1.04
   3  -4 -13    1.68    0.88
  -3   4  13    1.58    0.80
   3  -4 -12   17.47    1.30
  -3   4  12   17.02    1.23
  -3   4  12   18.97    1.49
  -3   4  11    0.05    0.83
  -3   4  11   -0.22    0.58
   3  -4 -11   -0.62    0.70
  -3   4  10   22.44    1.46
  -3   4  10   21.15    1.28
   3  -4 -10   22.34    1.17
  -3   4  10   19.58    1.13
   3  -4 -10   21.16    1.34
   3  -4  -9   -0.03    0.78
  -3   4   9    0.44    0.71
  -3   4   9    0.35    0.53
   3  -4  -9    2.19    0.63
   3  -4  -9    1.46    0.51
  -3   4   8  198.73    9.22
   3  -4  -8  204.23    9.16
  -3   4   8  204.38    9.30
   3  -4  -8  203.38    9.24
   3  -4  -8  192.57    9.22
  -3   4   7   11.90    0.89
   3  -4  -7   12.42    0.92
   3  -4  -7   11.73    0.83
   3  -4  -7    9.92    1.28
   3  -4  -7    9.20    0.63
   3  -4  -7    9.73    0.82
  -3   4   7   11.20    0.80
   3  -4  -6    0.06    0.91
  -3   4   6    1.64    0.55
   3  -4  -6    0.96    0.56
  -3   4   6    1.43    0.75
   3  -4  -6    0.40    0.26
  -3   4   5   23.45    1.22
   3  -4  -5   26.02    1.21
   3  -4  -5   18.51    1.00
   3  -4  -5   20.73    1.53
  -3   4   5   22.64    1.40
  -3   4   4   82.51    3.87
   3  -4  -4   82.96    3.85
   3  -4  -4   80.36    4.05
   3  -4  -4   81.27    4.08
  -3   4   4   80.16    4.01
  -3   4   3   30.32    1.46
   3  -4  -3   25.61    1.43
   3  -4  -3   28.12    1.69
   3  -4  -3   25.39    1.71
  -3   4   3   29.44    1.64
   3  -4  -2   28.61    1.43
   3  -4  -2   26.95    1.68
  -3   4   2   28.47    1.62
   3  -4  -2   28.38    1.69
  -3   4   2   27.05    1.37
   3  -4  -1  220.82   10.49
   3  -4  -1  243.08   10.77
  -3   4   1  249.16   10.75
   3  -4  -1  239.57   10.77
  -3   4   1  237.28   10.73
   3  -4  -1  241.31   10.58
  -3   4   0   52.46    2.81
   3  -4   0   48.91    2.80
   3  -4   0   59.85    2.62
  -3   4   0   56.16    2.84
   3  -4   0   49.26    2.82
  -3   4  -1   18.70    0.98
  -3   4  -1   16.85    1.24
   3  -4   1   14.88    1.24
   3  -4   1   18.02    1.00
  -3   4  -1   18.90    1.32
   3  -4   1   15.69    1.27
  -3   4  -1   17.54    1.15
   3  -4   2   91.96    4.41
  -3   4  -2  102.05    4.32
  -3   4  -2   90.42    4.45
   3  -4   2   87.57    4.42
  -3   4  -2   84.96    4.31
   3  -4   2   84.00    4.44
  -3   4  -2   97.69    4.53
  -3   4  -3   36.81    2.04
  -3   4  -3   40.11    2.25
   3  -4   3   42.38    2.21
   3  -4   3   43.58    2.32
  -3   4  -3   42.04    2.33
  -3   4  -3   48.00    2.16
  -3   4  -3   40.96    2.16
  -3   4  -4   82.97    4.33
   3  -4   4   88.11    4.26
  -3   4  -4   94.72    4.23
   3  -4   4   85.87    4.34
  -3   4  -4   84.39    4.39
  -3   4  -4   86.97    4.20
  -3   4  -5    7.03    1.18
   3  -4   5    5.77    0.42
   3  -4   5    5.32    0.99
  -3   4  -5    8.61    1.26
  -3   4  -5    7.15    0.85
  -3   4  -5    5.13    1.00
   3  -4   5    6.08    0.88
  -3   4  -5    6.17    0.84
   3  -4   6   98.49    4.87
  -3   4  -6  107.57    5.11
   3  -4   6   95.47    4.50
  -3   4  -6  101.82    5.01
  -3   4  -6  104.22    4.84
  -3   4  -6  104.74    4.78
   3  -4   6  110.31    4.83
  -3   4  -6  100.95    4.97
  -3   4  -7   38.73    2.52
  -3   4  -7   34.27    2.37
  -3   4  -7   34.52    2.06
  -3   4  -7   38.33    2.17
   3  -4   7   38.23    2.08
  -3   4  -7   36.64    2.28
  -3   4  -8    2.02    0.98
  -3   4  -8    0.15    1.13
  -3   4  -8    0.83    1.25
   3  -4   9   14.62    1.28
  -3   4  -9    9.18    1.43
  -3   4  -9   11.19    1.68
  -3   4 -10    3.46    1.24
   3  -4  10    4.48    1.05
  -3   4 -11    0.63    1.33
   3  -4  11   -0.63    0.97
   3  -4  12   -0.47    1.11
  -3   4 -12   -1.07    1.51
   3  -4  13   -1.98    1.34
  -3   4 -13   -0.83    1.53
   3  -4  14    0.79    1.39
  -3   4 -14   -1.43    1.67
   3  -3 -15   -0.39    1.11
   3  -3 -15    1.10    1.03
  -3   3  15    1.45    1.22
  -3   3  15    0.97    1.10
   3  -3 -14    3.55    0.98
  -3   3  14    2.06    0.97
   3  -3 -13   -0.04    0.83
  -3   3  13    2.51    1.09
  -3   3  13    1.65    0.83
  -3   3  12   20.07    1.30
  -3   3  12   18.82    1.45
   3  -3 -11    1.99    0.69
  -3   3  11    2.59    0.89
  -3   3  11    0.88    0.64
  -3   3  10    5.56    0.85
   3  -3 -10    3.81    0.50
   3  -3 -10    3.12    0.69
  -3   3  10    5.63    0.72
   3  -3  -9    4.19    0.80
  -3   3   9    4.12    0.77
   3  -3  -9    4.74    0.67
  -3   3   9    4.90    0.67
   3  -3  -9    4.87    0.55
   3  -3  -8   64.28    3.03
   3  -3  -8   62.69    2.96
  -3   3   8   63.14    3.10
   3  -3  -8   61.69    3.07
  -3   3   8   61.55    3.05
   3  -3  -8   57.96    3.40
   3  -3  -7   30.25    1.61
   3  -3  -7   30.69    2.03
  -3   3   7   31.69    1.66
  -3   3   7   33.21    1.70
   3  -3  -7   30.40    1.66
   3  -3  -7   31.27    1.60
  -3   3   6   11.58    0.84
  -3   3   6   13.20    0.86
   3  -3  -6   12.33    0.83
   3  -3  -6   10.99    0.81
   3  -3  -6   10.85    1.16
  -3   3   5   49.66    2.63
   3  -3  -5   46.47    2.70
  -3   3   5   50.87    2.47
   3  -3  -5   52.82    2.46
   3  -3  -4    0.61    0.37
  -3   3   4    0.48    0.38
  -3   3   4    0.08    0.64
   3  -3  -4    1.36    0.79
   3  -3  -3   -0.56    0.74
   3  -3  -3    0.05    0.82
   3  -3  -2   38.65    2.09
   3  -3  -2   44.09    2.33
  -3   3   2   42.18    2.29
   3  -3  -2   38.87    2.35
   3  -3  -1  489.32   21.05
   3  -3  -1  447.06   20.96
  -3   3   1  479.39   21.01
   3  -3  -1  505.87   21.24
  -3   3   1  487.77   21.20
  -3   3   1  495.79   21.21
   3  -3  -1  471.67   21.21
  -3   3   0   28.76    1.67
   3  -3   0   27.72    1.37
   3  -3   0   25.17    1.57
   3  -3   0   26.36    1.65
  -3   3   0   24.50    1.66
  -3   3  -1  174.14    8.30
  -3   3  -1  195.32    8.56
   3  -3   1  181.82    8.51
   3  -3   1  185.52    8.31
   3  -3   1  188.90    8.47
   3  -3   1  182.70    8.51
  -3   3  -1  197.93    8.55
   3  -3   2  149.66    7.31
  -3   3  -2  147.49    7.32
   3  -3   2  151.56    7.25
  -3   3  -2  171.74    7.17
  -3   3  -2  165.61    7.38
   3  -3   2  155.48    7.33
  -3   3  -2  146.92    7.21
  -3   3  -3    3.46    0.55
  -3   3  -3    3.61    0.89
  -3   3  -3    2.86    0.68
   3  -3   3    4.51    0.86
  -3   3  -3    1.94    0.77
   3  -3   3    2.31    0.65
  -3   3  -3    3.30    0.84
  -3   3  -4    7.62    1.01
  -3   3  -4    8.11    0.80
  -3   3  -4    7.71    0.71
   3  -3   4    6.97    0.78
  -3   3  -4    7.25    0.90
   3  -3   4    7.02    0.94
  -3   3  -4    6.35    1.03
  -3   3  -5    7.97    1.18
   3  -3   5    7.51    0.97
  -3   3  -5    7.67    0.84
  -3   3  -5    8.71    1.13
  -3   3  -5    8.76    0.81
   3  -3   5    7.60    0.86
  -3   3  -5    9.10    1.00
   3  -3   6   61.25    2.76
  -3   3  -6   63.54    3.31
  -3   3  -6   60.61    3.27
   3  -3   6   60.84    3.10
   3  -3   6   56.24    2.97
  -3   3  -6   55.60    3.09
  -3   3  -6   58.81    2.97
  -3   3  -6   55.82    2.97
  -3   3  -7    1.23    0.93
   3  -3   7    0.56    0.73
   3  -3   7    1.51    0.30
  -3   3  -7    0.46    1.25
  -3   3  -7    1.49    0.81
  -3   3  -7    0.94    0.73
   3  -3   8    3.49    0.34
  -3   3  -8    5.12    1.01
   3  -3   8    3.12    0.85
   3  -3   8    3.43    0.82
  -3   3  -8    4.50    0.81
  -3   3  -8    3.24    1.07
   3  -3   9   17.29    1.40
  -3   3  -9   20.30    1.70
   3  -3  10    4.86    1.01
  -3   3 -10    4.88    1.18
  -3   3 -11    1.79    1.24
   3  -3  11    4.89    1.03
  -3   3 -12    2.03    1.36
   3  -3  12    1.21    1.12
  -3   3 -13    7.08    1.61
   3  -3  13    9.01    1.40
  -3   3 -14   -0.62    1.59
   3  -3  14   -1.51    1.38
   3  -2 -15    1.58    1.09
   3  -2 -15    0.26    0.99
  -3   2  15    0.60    1.15
  -3   2  15   -0.58    1.28
   3  -2 -14   -0.72    1.00
   3  -2 -14   -0.05    0.87
  -3   2  14    1.12    1.00
  -3   2  14   -0.26    1.17
   3  -2 -13    0.34    0.93
   3  -2 -13   -0.75    0.83
  -3   2  13    0.63    0.88
  -3   2  13    1.69    1.04
  -3   2  12    2.37    0.81
  -3   2  12    2.65    0.94
   3  -2 -12    2.80    0.76
  -3   2  11    1.72    0.73
  -3   2  11    1.39    0.81
   3  -2 -11    1.03    0.65
  -3   2  10   -0.41    0.72
   3  -2 -10   -0.06    0.59
  -3   2  10    0.04    0.65
   3  -2 -10    0.50    0.68
   3  -2  -9   12.89    0.99
  -3   2   9   12.43    0.99
  -3   2   9   11.78    0.92
   3  -2  -9   12.27    0.89
   3  -2  -9   11.44    0.96
   3  -2  -9   11.43    0.78
   3  -2  -8    0.79    0.50
   3  -2  -8   -0.08    0.58
   3  -2  -8   -0.71    1.01
   3  -2  -8   -0.46    0.62
   3  -2  -8    0.25    0.42
  -3   2   8    0.99    0.60
  -3   2   8    0.89    0.53
   3  -2  -7   -0.82    0.43
   3  -2  -7    0.77    0.90
   3  -2  -7    0.02    0.38
   3  -2  -7    0.49    0.51
  -3   2   7   -0.03    0.52
  -3   2   7    0.52    0.49
   3  -2  -6   28.52    1.46
   3  -2  -6   29.75    1.48
  -3   2   6   28.52    1.56
  -3   2   6   31.44    1.54
   3  -2  -6   27.96    1.51
   3  -2  -6   31.91    1.85
   3  -2  -5  279.69   12.92
  -3   2   5  294.54   12.94
   3  -2  -5  282.06   12.92
  -3   2   5  286.42   13.09
   3  -2  -5  287.30   13.14
   3  -2  -4   91.24    4.34
   3  -2  -4   99.46    4.33
   3  -2  -4   86.73    4.55
  -3   2   4   91.81    4.50
   3  -2  -3   29.80    1.76
   3  -2  -3   32.07    1.54
   3  -2  -3   30.60    1.82
  -3   2   3   32.72    1.77
   3  -2  -2  416.89   18.23
  -3   2   2  401.06   18.07
   3  -2  -2  398.20   18.06
  -3   2   2  394.71   18.21
   3  -2  -2  398.11   18.23
  -3   2   1   74.59    3.54
  -3   2   1   72.01    3.56
   3  -2  -1   71.65    3.58
   3  -2  -1   73.66    3.37
  -3   2   0    0.71    0.68
   3  -2   0    1.00    0.51
  -3   2   0    1.84    0.63
   3  -2   0    0.73    0.64
  -3   2  -1   11.77    0.64
  -3   2  -1   12.59    1.01
   3  -2   1   12.85    0.99
   3  -2   1   11.40    0.85
  -3   2  -1   11.33    1.04
  -3   2  -2  784.75   34.19
   3  -2   2  760.21   34.28
  -3   2  -2  757.58   34.31
  -3   2  -2  740.93   34.36
   3  -2   2  748.05   34.36
   3  -2   2  754.11   34.36
  -3   2  -2  734.28   34.36
  -3   2  -3    1.58    0.89
   3  -2   3    0.87    0.81
   3  -2   3    0.78    0.64
  -3   2  -3    0.45    0.75
  -3   2  -3    0.03    0.69
   3  -2   4   11.46    1.05
   3  -2   4   11.21    0.88
  -3   2  -4   10.71    1.00
  -3   2  -4   11.59    1.15
  -3   2  -4   12.30    0.93
  -3   2  -4    9.66    1.14
  -3   2  -5  256.08   11.89
   3  -2   5  264.51   11.89
  -3   2  -5  260.26   11.96
  -3   2  -5  278.22   12.11
   3  -2   5  247.34   11.98
  -3   2  -6   46.86    2.75
   3  -2   6   49.37    2.21
  -3   2  -6   42.88    2.46
  -3   2  -6   44.36    2.55
   3  -2   6   50.41    2.46
   3  -2   6   47.95    2.43
  -3   2  -7   24.69    1.53
   3  -2   7   27.52    1.55
  -3   2  -7   24.31    1.68
   3  -2   7   28.62    1.55
  -3   2  -7   25.37    1.93
  -3   2  -8   62.65    3.22
  -3   2  -8   60.21    3.34
   3  -2   8   67.57    3.23
  -3   2  -8   67.99    3.60
   3  -2   8   63.73    3.22
   3  -2   9  137.72    6.57
  -3   2  -9  141.22    6.73
  -3   2 -10    5.21    1.18
   3  -2  10    4.04    0.96
  -3   2 -11   21.83    1.76
   3  -2  11   22.70    1.63
   3  -2  12    3.88    1.09
  -3   2 -12    0.64    1.17
   3  -2  13    5.30    1.19
  -3   2 -13    4.37    1.45
   3  -2  14    4.82    1.36
  -3   2 -14    2.18    1.53
   3  -2  15    2.90    1.43
  -3   2 -15    0.91    1.66
  -3   1  15    1.23    1.20
  -3   1  15    0.20    1.23
   3  -1 -15    0.40    0.96
  -3   1  14    0.82    1.08
   3  -1 -14    0.98    0.92
  -3   1  14   -1.60    1.08
   3  -1 -14   -1.20    0.95
  -3   1  13    0.63    0.98
   3  -1 -13   -0.16    0.80
   3  -1 -13    1.22    0.95
  -3   1  12    4.16    0.94
   3  -1 -12    3.00    0.75
  -3   1  12    4.99    0.93
   3  -1 -12    2.83    0.88
  -3   1  11   -0.22    0.81
   3  -1 -11    0.97    0.79
   3  -1 -11    0.58    0.62
  -3   1  11    0.97    0.73
   3  -1 -10    4.12    0.66
  -3   1  10    4.86    0.81
  -3   1  10    3.55    0.76
   3  -1 -10    4.00    0.31
   3  -1 -10    4.71    0.76
   3  -1  -9    5.20    0.62
   3  -1  -9    6.16    1.18
  -3   1   9    5.24    0.36
   3  -1  -9    4.65    0.74
  -3   1   9    6.53    0.73
   3  -1  -9    4.62    0.39
  -3   1   9    5.95    0.76
   3  -1  -9    5.70    0.76
   3  -1  -8   10.48    1.25
  -3   1   8   11.36    0.88
   3  -1  -8    9.36    0.84
  -3   1   8   11.10    0.87
   3  -1  -8   11.48    0.75
   3  -1  -8   11.58    0.87
   3  -1  -8   11.07    0.75
   3  -1  -7   73.15    3.33
   3  -1  -7   69.67    3.65
   3  -1  -7   71.23    3.35
   3  -1  -7   67.56    3.40
  -3   1   7   69.47    3.38
   3  -1  -7   71.47    3.37
  -3   1   7   74.58    3.45
   3  -1  -6   13.20    0.76
  -3   1   6   12.87    0.83
  -3   1   6   14.06    0.90
   3  -1  -6   13.32    0.88
   3  -1  -6   12.61    0.82
   3  -1  -6   13.79    0.81
   3  -1  -5    6.94    0.50
  -3   1   5    6.81    0.60
  -3   1   5    6.37    0.76
   3  -1  -5    5.85    0.50
   3  -1  -5    6.19    0.84
   3  -1  -5    4.89    0.38
   3  -1  -4  125.07    5.61
  -3   1   4  135.23    5.81
   3  -1  -4  133.63    5.86
   3  -1  -4  124.50    5.65
   3  -1  -4  119.19    5.56
   3  -1  -3   53.29    2.67
  -3   1   3   53.40    2.62
   3  -1  -3   52.62    2.43
  -3   1   3   51.98    2.44
   3  -1  -3   51.58    2.49
   3  -1  -2  623.06   27.97
  -3   1   2  587.87   27.96
   3  -1  -2  581.82   27.81
   3  -1  -2  663.02   27.86
  -3   1   2  631.02   27.81
   3  -1  -2  628.69   27.81
   3  -1  -1  652.53   29.80
   3  -1  -1  629.06   29.98
   3  -1  -1  699.19   29.88
   3  -1  -1  657.44   29.81
  -3   1   1  730.50   29.97
   3  -1   0   51.89    2.52
   3  -1   0   52.34    2.64
  -3   1   0   55.96    2.63
   3  -1   1  397.49   18.28
   3  -1   1  409.52   18.40
  -3   1  -1  414.31   18.39
  -3   1  -2  324.56   14.45
  -3   1  -2  312.05   14.45
   3  -1   2  304.81   14.24
   3  -1   2  346.39   14.34
  -3   1  -3 1603.37   70.42
   3  -1   3 1608.25   70.39
   3  -1   3 1551.14   70.27
  -3   1  -3 1538.78   70.51
  -3   1  -3 1578.79   70.53
   3  -1   3 1578.23   70.49
  -3   1  -4  135.15    6.45
   3  -1   4  131.67    6.37
   3  -1   4  141.34    6.25
  -3   1  -4  126.36    6.28
  -3   1  -4  135.44    6.32
   3  -1   4  141.72    6.28
   3  -1   5   35.85    1.85
  -3   1  -5   36.54    1.90
  -3   1  -5   38.42    2.12
   3  -1   5   35.46    1.85
  -3   1  -5   36.78    1.95
   3  -1   5   36.62    2.01
   3  -1   6    0.55    0.51
  -3   1  -6    0.70    0.91
  -3   1  -6    0.57    0.60
  -3   1  -6    0.88    0.63
   3  -1   6    0.94    0.52
   3  -1   7   59.62    2.89
  -3   1  -7   59.18    2.98
  -3   1  -7   60.90    3.20
  -3   1  -7   58.12    2.90
   3  -1   7   56.12    2.88
  -3   1  -8    6.90    0.83
   3  -1   8    7.38    0.81
  -3   1  -8    6.78    1.30
   3  -1   8    5.30    0.44
   3  -1   8    7.36    0.82
  -3   1  -8    6.78    0.95
   3  -1   9   62.85    2.98
   3  -1   9   67.24    3.27
  -3   1  -9   68.61    3.26
   3  -1   9   68.03    3.27
  -3   1  -9   67.65    3.39
  -3   1 -10   19.62    1.49
   3  -1  10   19.97    1.36
  -3   1 -10   16.80    0.84
   3  -1  11   14.71    1.24
  -3   1 -11   11.77    1.37
   3  -1  12    4.10    1.04
  -3   1 -12    3.86    1.14
   3  -1  13    1.21    1.09
  -3   1 -13    2.24    1.26
   3  -1  14    3.24    1.28
  -3   1 -14    3.52    1.50
   3  -1  15   -0.23    1.30
  -3   1 -15    1.15    1.49
   3   0 -15   -1.77    0.95
  -3   0  15    0.07    1.30
  -3   0  15    1.22    1.21
   3   0 -14   -0.65    0.94
   3   0 -14    0.52    0.98
  -3   0  14    0.62    1.10
  -3   0  14    0.67    1.16
   3   0 -13    0.73    0.84
  -3   0  13   -0.93    1.02
   3   0 -13    0.72    0.84
   3   0 -13    0.09    0.73
  -3   0  13    1.81    1.00
   3   0 -12    4.05    0.89
  -3   0  12    5.16    0.97
   3   0 -12    5.55    0.84
   3   0 -12    4.35    0.75
  -3   0  12    5.05    1.00
  -3   0  11   21.93    1.48
   3   0 -11   20.54    1.31
  -3   0  11   22.94    1.49
   3   0 -11   23.31    1.36
   3   0 -10    1.30    0.64
  -3   0  10    0.05    0.70
   3   0 -10    0.59    0.74
  -3   0  10    0.52    0.75
   3   0 -10    0.64    0.58
   3   0  -9   33.05    1.74
   3   0  -9   34.91    2.16
   3   0  -9   33.67    1.57
   3   0  -9   33.33    1.80
  -3   0   9   37.14    1.90
  -3   0   9   33.12    1.55
  -3   0   9   37.07    1.87
  -3   0   8    2.56    0.59
   3   0  -8    2.61    0.68
   3   0  -8    4.67    1.02
   3   0  -8    3.99    0.50
   3   0  -8    3.04    0.33
  -3   0   8    4.14    0.65
   3   0  -8    5.16    0.70
  -3   0   8    3.40    0.62
  -3   0   8    3.09    0.29
  -3   0   7   41.78    2.10
   3   0  -7   40.82    1.95
  -3   0   7   41.82    2.03
   3   0  -7   33.88    2.10
   3   0  -7   41.87    2.29
  -3   0   7   39.78    1.90
  -3   0   7   40.18    2.00
   3   0  -7   43.70    2.07
   3   0  -6   27.61    1.40
  -3   0   6   25.55    1.36
  -3   0   6   25.74    1.35
   3   0  -6   24.75    1.59
  -3   0   6   26.41    1.44
   3   0  -6   25.74    1.35
  -3   0   5   88.61    4.20
   3   0  -5   91.03    4.06
   3   0  -5   94.71    4.17
   3   0  -5   90.64    4.14
  -3   0   5   85.27    4.13
   3   0  -5   87.24    4.30
  -3   0   5   94.87    4.27
   3   0  -5   83.24    4.08
   3   0  -5   88.87    4.10
  -3   0   4    0.25    0.50
   3   0  -4    0.21    0.39
   3   0  -4   -0.24    0.46
   3   0  -4    0.30    0.67
  -3   0   4   -0.38    0.58
   3   0  -4   -0.55    0.30
   3   0  -4   -0.02    0.23
   3   0  -4    0.59    0.48
  -3   0   4    0.92    0.34
   3   0  -3  248.96   12.06
   3   0  -3  268.87   12.04
   3   0  -3  274.79   12.13
  -3   0   3  275.44   12.07
   3   0  -3  268.94   12.06
   3   0  -3  276.27   12.13
  -3   0   3  264.30   12.21
   3   0  -3  275.17   12.25
   3   0  -2  149.78    6.31
   3   0  -2  145.54    6.21
   3   0  -2  142.75    6.30
  -3   0   2  140.05    6.22
   3   0  -2  147.99    6.30
   3   0  -2  123.37    6.26
  -3   0   2  119.57    6.23
   3   0  -2  141.16    6.40
   3   0  -1  535.75   25.54
   3   0  -1  560.24   25.53
   3   0  -1  621.45   25.56
  -3   0   1  562.19   25.62
   3   0  -1  554.58   25.63
   3   0  -1  594.84   25.57
  -3   0   1  556.10   25.54
   3   0  -1  585.14   25.56
   3   0  -1  542.36   25.67
  -3   0   0   19.89    1.32
   3   0   0   20.52    1.36
   3   0   0   27.93    1.24
   3   0   0   21.09    1.43
  -3   0   0   23.89    1.21
  -3   0   0   29.83    1.23
   3   0   0   25.95    1.27
   3   0   0   28.11    1.28
   3   0   0   24.03    1.22
  -3   0   0   25.16    1.26
  -3   0  -1  128.20    6.05
   3   0   1  128.70    6.03
  -3   0  -1  129.36    6.13
   3   0   1  138.06    6.02
   3   0   1  139.47    6.05
   3   0   1  130.38    6.03
   3   0   1  127.03    6.19
   3   0   1  133.25    6.00
   3   0   2   43.81    2.03
   3   0   2   42.08    2.01
   3   0   2   45.50    2.00
  -3   0  -2   41.11    2.21
   3   0   2   45.16    2.07
   3   0   2   43.40    2.05
  -3   0  -2   40.98    2.01
   3   0   3  371.82   15.68
  -3   0  -3  354.70   15.90
  -3   0  -3  350.98   15.78
   3   0   3  335.93   15.76
  -3   0  -3  324.85   15.69
  -3   0  -4   85.78    4.04
   3   0   4   88.33    4.14
  -3   0  -4   96.23    4.37
   3   0   4   90.61    4.28
  -3   0  -4   93.45    4.20
  -3   0  -4   93.62    4.20
   3   0   4   95.01    4.17
   3   0   5   18.92    1.08
  -3   0  -5   19.50    1.16
   3   0   5   18.64    1.08
  -3   0  -5   17.99    1.16
  -3   0  -5   18.61    1.40
   3   0   6   49.43    2.48
  -3   0  -6   52.55    2.54
  -3   0  -6   51.82    2.50
  -3   0  -6   48.99    2.70
   3   0   6   49.41    2.46
  -3   0  -7    0.91    0.57
  -3   0  -7    2.12    1.02
  -3   0  -7    2.45    0.65
   3   0   7    2.63    0.62
   3   0   7    1.93    0.57
   3   0   7    1.92    0.29
   3   0   7    1.32    0.32
   3   0   8    0.09    0.27
   3   0   8    1.14    0.64
   3   0   8    0.15    0.29
  -3   0  -8   -0.14    0.25
  -3   0  -8    0.17    0.59
  -3   0  -8   -0.26    0.17
  -3   0  -8    0.27    1.07
  -3   0  -8   -0.39    0.70
   3   0   8   -0.66    0.64
  -3   0  -9   34.28    1.55
  -3   0  -9   32.70    1.22
   3   0   9   30.30    1.57
   3   0   9   32.00    1.20
  -3   0  -9   32.63    1.69
   3   0   9   32.38    1.58
  -3   0 -10   21.77    1.43
  -3   0 -10   24.87    1.26
   3   0  10   22.92    1.35
  -3   0 -11   -0.43    0.97
   3   0  11    1.17    0.84
  -3   0 -12    5.38    1.13
   3   0  12    3.07    0.97
  -3   0 -13    3.07    1.30
   3   0  13    4.35    1.13
  -3   0 -14    3.93    1.40
   3   0  14    6.25    1.26
  -3   0 -15    3.04    1.47
   3   0  15    1.30    1.22
  -3  -1  15    0.47    1.25
  -3  -1  15    1.25    1.37
  -3  -1  14    1.07    1.20
  -3  -1  14    3.41    1.31
   3   1 -14    3.08    0.92
   3   1 -13    0.68    0.80
   3   1 -13   -0.98    0.80
  -3  -1  13    0.74    1.02
   3   1 -13   -0.32    0.93
  -3  -1  13    2.53    1.09
   3   1 -12    2.82    0.82
  -3  -1  12    3.60    0.97
   3   1 -12    2.59    0.83
  -3  -1  12    3.45    0.99
   3   1 -12    3.33    0.79
   3   1 -11   10.69    1.06
  -3  -1  11   16.90    1.21
  -3  -1  11   10.18    0.93
   3   1 -11   13.60    1.06
  -3  -1  11   16.70    1.25
   3   1 -11   11.77    1.02
  -3  -1  10   18.76    1.26
   3   1 -10   15.56    1.12
  -3  -1  10   16.06    1.09
   3   1 -10   15.71    1.20
   3   1 -10   18.88    1.21
   3   1 -10   14.93    1.12
  -3  -1  10   16.14    1.27
   3   1  -9   18.47    1.17
   3   1  -9   21.77    1.56
  -3  -1   9   22.26    1.33
  -3  -1   9   21.54    1.27
  -3  -1   9   20.41    1.17
   3   1  -9   15.92    1.24
   3   1  -9   23.73    1.27
  -3  -1   9   16.90    0.92
   3   1  -9   20.30    1.17
   3   1  -8   27.44    1.52
   3   1  -8   26.58    1.79
   3   1  -8   28.59    1.36
  -3  -1   8   29.77    1.50
   3   1  -8   28.56    1.48
  -3  -1   8   27.10    1.35
  -3  -1   8   27.72    1.62
  -3  -1   8   31.04    1.56
   3   1  -8   26.71    1.58
   3   1  -8   27.01    1.56
   3   1  -7   67.72    3.65
  -3  -1   7   79.70    3.72
  -3  -1   7   74.74    3.50
  -3  -1   7   77.86    3.61
   3   1  -7   83.22    3.83
  -3  -1   7   80.62    3.54
   3   1  -7   79.01    3.65
   3   1  -7   65.99    3.59
  -3  -1   7   81.16    3.61
   3   1  -6   -0.09    0.49
   3   1  -6    0.19    0.46
  -3  -1   6    0.40    0.44
   3   1  -6    0.34    0.65
  -3  -1   6   -0.21    0.47
  -3  -1   6    0.16    0.43
  -3  -1   6    0.25    0.23
   3   1  -6    1.17    0.41
  -3  -1   5   39.73    1.96
  -3  -1   5   43.81    2.12
   3   1  -5   42.28    2.06
   3   1  -5   47.00    2.22
  -3  -1   5   43.37    2.04
   3   1  -5   40.27    1.94
   3   1  -5   40.44    2.09
   3   1  -5   39.76    2.17
   3   1  -4    2.13    0.25
  -3  -1   4    2.41    0.47
   3   1  -4    2.04    0.44
  -3  -1   4    0.90    0.54
   3   1  -4    3.37    0.54
   3   1  -4    2.78    0.49
  -3  -1   4    2.19    0.55
  -3  -1   4    1.90    0.28
  -3  -1   4    2.15    0.50
   3   1  -4    1.23    0.68
   3   1  -4    1.70    0.54
   3   1  -4    2.11    0.63
   3   1  -3   -0.06    0.62
  -3  -1   3    1.22    0.32
   3   1  -3    1.36    0.35
  -3  -1   3    0.20    0.42
   3   1  -3    0.06    0.36
   3   1  -3    0.49    0.55
   3   1  -3    0.30    0.39
  -3  -1   3    0.53    0.26
  -3  -1   3    0.21    0.45
   3   1  -3   -0.11    0.45
   3   1  -2  117.64    5.36
  -3  -1   2  112.69    5.20
  -3  -1   2  105.45    5.25
   3   1  -2  115.44    5.29
   3   1  -2  119.96    5.34
   3   1  -2  114.81    5.30
   3   1  -1  107.15    5.06
  -3  -1   1  110.68    4.99
  -3  -1   1  114.71    5.03
   3   1  -1  110.90    5.02
   3   1  -1  115.02    5.00
   3   1  -1  104.89    4.99
   3   1  -1  101.55    4.98
  -3  -1   1  108.00    4.97
  -3  -1   1  114.06    5.02
   3   1  -1  102.99    5.00
   3   1   0  216.94   10.16
  -3  -1   0  205.97   10.14
  -3  -1   0  211.90   10.12
   3   1   0  241.24   10.14
  -3  -1   0  226.92   10.08
   3   1   0  218.40   10.07
  -3  -1   0  231.43   10.15
  -3  -1   0  223.19   10.14
   3   1   0  238.69   10.14
   3   1   0  229.55   10.22
   3   1   1  118.92    5.47
  -3  -1  -1  125.51    5.49
  -3  -1  -1  122.81    5.51
   3   1   1  113.79    5.50
   3   1   1  119.01    5.56
  -3  -1  -1  116.39    5.56
   3   1   1  128.89    5.50
  -3  -1  -1  127.86    5.49
   3   1   1  117.30    5.50
   3   1   1  119.71    5.45
  -3  -1  -1  116.78    5.45
   3   1   1  124.65    5.63
   3   1   2   12.83    0.71
  -3  -1  -2   13.22    0.67
   3   1   2   12.99    0.69
   3   1   2   12.06    0.70
  -3  -1  -2   12.47    0.71
  -3  -1  -2   12.56    0.70
   3   1   2   12.01    0.67
  -3  -1  -2   13.07    0.68
  -3  -1  -2   11.31    0.87
  -3  -1  -3   69.48    3.27
  -3  -1  -3   72.00    3.24
   3   1   3   72.48    3.31
  -3  -1  -3   72.69    3.32
  -3  -1  -3   73.38    3.29
   3   1   3   68.08    3.27
  -3  -1  -3   66.49    3.43
  -3  -1  -4   42.69    2.31
  -3  -1  -4   44.91    2.13
   3   1   4   41.02    2.11
   3   1   4   43.08    2.14
  -3  -1  -4   44.97    2.17
  -3  -1  -4   40.50    2.18
  -3  -1  -4   45.71    2.01
   3   1   4   42.68    2.06
   3   1   5   27.77    1.50
  -3  -1  -5   28.57    1.74
  -3  -1  -5   29.96    1.52
  -3  -1  -5   33.24    1.58
  -3  -1  -5   29.15    1.55
   3   1   5   27.27    1.52
   3   1   5   29.82    1.40
  -3  -1  -5   28.38    1.42
  -3  -1  -6   44.04    2.37
  -3  -1  -6   44.88    2.08
  -3  -1  -6   43.88    2.20
   3   1   6   45.16    2.19
   3   1   6   42.43    2.17
   3   1   6   42.90    2.03
  -3  -1  -6   45.50    2.18
  -3  -1  -6   42.33    2.18
  -3  -1  -7   22.50    1.37
   3   1   7   25.35    1.37
  -3  -1  -7   24.12    1.17
   3   1   7   21.01    1.34
  -3  -1  -7   22.76    1.30
  -3  -1  -7   20.35    1.58
   3   1   7   23.90    1.12
  -3  -1  -8    7.24    1.16
  -3  -1  -8    7.91    0.49
   3   1   8    6.72    0.78
  -3  -1  -8    7.29    0.73
   3   1   8    8.10    0.50
  -3  -1  -8    7.15    0.82
   3   1   8    6.22    0.77
  -3  -1  -9   36.05    1.73
  -3  -1  -9   37.78    1.94
   3   1   9   35.95    2.01
   3   1   9   39.36    2.02
  -3  -1  -9   36.82    2.07
  -3  -1 -10   42.29    2.11
   3   1  10   36.46    2.18
  -3  -1 -10   39.35    2.26
   3   1  11   -0.05    0.82
  -3  -1 -11   -0.68    0.89
  -3  -1 -11    0.53    0.64
   3   1  12   -0.11    0.96
  -3  -1 -12    0.64    0.99
   3   1  13    6.29    1.13
  -3  -1 -13    6.66    1.30
   3   1  14    3.46    1.24
  -3  -1 -14    3.49    1.32
   3   1  15   -0.69    1.28
  -3  -1 -15   -0.68    1.46
  -3  -2  15   -1.26    1.49
   3   2 -15    2.20    1.65
  -3  -2  15   -0.61    1.31
   3   2 -14   -0.45    0.89
  -3  -2  14   -0.08    1.33
   3   2 -14   -0.23    0.93
   3   2 -14    1.98    1.61
  -3  -2  14    0.25    1.15
   3   2 -13   -0.05    0.81
  -3  -2  13    0.14    1.15
   3   2 -13    0.66    0.86
   3   2 -13    0.43    1.44
  -3  -2  13    0.90    1.04
   3   2 -12    2.72    0.92
   3   2 -12    2.26    0.84
   3   2 -12    3.35    0.80
  -3  -2  12    2.88    1.02
  -3  -2  12    2.12    1.06
  -3  -2  11    6.59    1.04
   3   2 -11    4.50    0.85
  -3  -2  11    6.25    0.76
  -3  -2  11    6.84    0.73
  -3  -2  11    7.61    1.00
   3   2 -11    6.42    0.88
   3   2 -11    5.73    0.92
   3   2 -10    9.50    0.96
  -3  -2  10   11.97    1.08
   3   2 -10    9.00    0.99
   3   2 -10   12.06    1.02
  -3  -2  10   11.91    0.92
  -3  -2  10   12.28    0.83
  -3  -2  10   12.98    1.15
   3   2 -10   11.23    1.33
   3   2 -10   10.24    1.01
   3   2  -9    1.03    0.64
   3   2  -9    1.37    0.66
   3   2  -9    2.29    0.97
  -3  -2   9    1.14    0.49
   3   2  -9    1.48    0.66
  -3  -2   9    3.15    0.64
  -3  -2   9    2.08    0.75
   3   2  -9    1.78    0.67
  -3  -2   9    1.99    0.75
  -3  -2   8    4.63    0.63
   3   2  -8    5.83    1.09
   3   2  -8    3.90    0.66
   3   2  -8    4.67    0.69
  -3  -2   8    3.78    0.39
  -3  -2   8    5.03    0.75
  -3  -2   8    3.39    0.50
   3   2  -8    4.83    0.76
  -3  -2   8    4.30    0.73
   3   2  -8    4.52    0.92
   3   2  -8    3.74    0.63
  -3  -2   7   27.71    1.30
  -3  -2   7   28.03    1.44
   3   2  -7   28.83    1.74
   3   2  -7   22.66    1.43
  -3  -2   7   24.13    1.26
   3   2  -7   24.10    1.45
  -3  -2   7   26.32    1.42
   3   2  -7   22.98    1.60
   3   2  -7   29.22    1.63
  -3  -2   7   27.01    1.52
   3   2  -7   22.46    1.41
  -3  -2   6   80.47    3.60
  -3  -2   6   81.86    3.73
   3   2  -6   75.12    3.88
   3   2  -6   76.02    3.73
  -3  -2   6   78.63    3.62
  -3  -2   6   70.17    3.70
   3   2  -6   79.90    3.75
  -3  -2   6   78.56    3.67
   3   2  -6   81.33    3.85
   3   2  -6   77.40    3.81
  -3  -2   6   84.17    3.81
   3   2  -6   73.32    3.70
  -3  -2   5   11.48    0.56
   3   2  -5    9.56    0.64
  -3  -2   5   11.16    0.77
   3   2  -5   10.58    0.90
   3   2  -5   10.03    0.75
  -3  -2   5    9.73    0.60
   3   2  -5   10.39    0.77
  -3  -2   5    7.96    0.71
  -3  -2   5    9.45    0.69
   3   2  -5    8.84    0.70
   3   2  -5    9.75    0.82
  -3  -2   5    9.84    0.76
   3   2  -5   11.03    0.87
  -3  -2   4   95.13    4.57
   3   2  -4   97.92    4.62
   3   2  -4  101.12    4.59
  -3  -2   4  100.67    4.52
  -3  -2   4  102.63    4.62
   3   2  -4   94.48    4.58
  -3  -2   4   89.48    4.56
  -3  -2   4   98.50    4.43
   3   2  -4   92.94    4.67
  -3  -2   4   95.36    4.50
   3   2  -4  107.95    4.64
  -3  -2   3   46.71    2.37
  -3  -2   3   49.00    2.36
   3   2  -3   53.67    2.43
   3   2  -3   48.32    2.44
  -3  -2   3   52.43    2.45
  -3  -2   3   53.29    2.45
  -3  -2   3   48.69    2.41
   3   2  -3   53.35    2.45
  -3  -2   3   43.93    2.39
   3   2  -3   46.75    2.41
   3   2  -3   46.47    2.52
  -3  -2   3   51.86    2.34
  -3  -2   2  612.79   27.16
  -3  -2   2  613.21   27.15
  -3  -2   2  647.89   27.21
  -3  -2   2  644.80   27.21
   3   2  -2  612.09   27.19
  -3  -2   2  614.47   27.21
   3   2  -2  567.63   27.18
  -3  -2   2  548.23   27.17
  -3  -2   2  554.79   27.17
   3   2  -2  613.33   27.18
  -3  -2   2  617.17   27.17
  -3  -2   2  614.13   27.15
   3   2  -2  586.33   27.24
  -3  -2   1  463.86   19.52
  -3  -2   1  454.55   19.50
  -3  -2   1  426.26   19.50
   3   2  -1  484.41   19.52
   3   2  -1  427.61   19.46
   3   2  -1  408.55   19.54
  -3  -2   1  411.93   19.39
   3   2  -1  414.63   19.50
  -3  -2   1  460.14   19.47
  -3  -2   1  417.72   19.41
  -3  -2   1  470.85   19.49
  -3  -2   1  428.09   19.47
   3   2   0  951.62   39.59
  -3  -2   0  958.37   39.58
   3   2   0  852.37   39.52
  -3  -2   0  900.70   39.51
   3   2   0  893.38   39.56
  -3  -2   0  856.97   39.53
  -3  -2   0  952.19   39.57
   3   2   0  858.21   39.55
  -3  -2   0  864.20   39.55
  -3  -2   0  869.54   39.47
  -3  -2   0  863.09   39.53
  -3  -2   0  841.69   39.48
   3   2   1   45.21    2.17
  -3  -2  -1   44.66    2.18
  -3  -2  -1   43.87    2.18
  -3  -2  -1   48.07    2.17
   3   2   1   46.34    2.17
  -3  -2  -1   44.24    2.10
   3   2   1   45.95    2.11
  -3  -2  -1   50.45    2.17
   3   2   1   43.51    2.12
  -3  -2  -1   43.89    2.12
   3   2   2   94.34    4.67
  -3  -2  -2   91.06    4.69
   3   2   2  100.34    4.65
  -3  -2  -2   98.84    4.65
  -3  -2  -2  102.39    4.66
  -3  -2  -2  113.64    4.65
   3   2   2  105.13    4.64
   3   2   2   95.81    4.61
  -3  -2  -2  103.27    4.62
  -3  -2  -2  104.01    4.65
  -3  -2  -3    3.23    0.43
   3   2   3    3.39    0.41
  -3  -2  -3    3.36    0.38
  -3  -2  -3    3.33    0.40
   3   2   3    3.55    0.39
  -3  -2  -3    2.44    0.38
  -3  -2  -3    3.46    0.38
  -3  -2  -3    2.79    0.42
  -3  -2  -3    4.45    0.66
  -3  -2  -4  274.57   12.26
  -3  -2  -4  282.67   12.14
  -3  -2  -4  265.70   12.15
   3   2   4  258.92   12.15
   3   2   4  287.23   12.13
  -3  -2  -4  258.27   12.14
  -3  -2  -4  275.76   12.18
   3   2   4  268.18   12.17
  -3  -2  -4  252.07   12.10
  -3  -2  -5   52.19    2.62
  -3  -2  -5   54.48    2.58
  -3  -2  -5   58.92    2.58
   3   2   5   52.31    2.63
  -3  -2  -5   55.55    2.64
  -3  -2  -5   56.04    2.66
   3   2   5   52.46    2.65
  -3  -2  -5   55.50    2.78
  -3  -2  -6   18.50    1.07
  -3  -2  -6   21.81    1.20
   3   2   6   23.28    1.21
  -3  -2  -6   21.80    1.21
  -3  -2  -6   20.17    1.37
  -3  -2  -6   21.85    1.08
   3   2   6   19.52    1.19
  -3  -2  -6   21.61    1.15
  -3  -2  -7   22.64    1.35
   3   2   7   24.07    1.36
  -3  -2  -7   23.21    1.37
  -3  -2  -7   21.13    1.53
  -3  -2  -7   25.39    1.19
   3   2   7   21.44    1.34
  -3  -2  -7   23.40    1.28
  -3  -2  -8   52.90    2.68
  -3  -2  -8   52.20    2.59
  -3  -2  -8   53.09    2.91
   3   2   8   49.40    2.67
   3   2   8   55.77    2.70
  -3  -2  -8   52.32    2.70
  -3  -2  -8   54.83    2.50
  -3  -2  -9   92.25    4.19
  -3  -2  -9   89.62    4.50
  -3  -2  -9   91.90    4.31
   3   2   9   98.86    4.31
  -3  -2  -9   83.67    4.00
   3   2   9   92.70    4.30
  -3  -2  -9   92.20    4.06
  -3  -2 -10   10.54    1.07
   3   2  10   11.35    1.09
  -3  -2 -10    9.76    0.86
   3   2  11    3.62    0.90
  -3  -2 -11    4.22    0.99
  -3  -2 -11    5.13    0.69
   3   2  12   -0.87    0.91
  -3  -2 -12    1.09    0.92
  -3  -2 -12    0.93    0.64
   3   2  13    1.66    1.00
  -3  -2 -13    1.00    1.06
   3   2  14    3.14    1.22
  -3  -2 -14    4.23    1.24
   3   2  15    2.11    1.18
  -3  -2 -15    0.74    1.32
   3   2  16   -0.98    1.34
  -3  -2 -16    0.97    1.42
  -3  -3  14   -1.60    1.21
   3   3 -14   -0.35    1.62
   3   3 -14    0.83    1.00
  -3  -3  14   -1.17    1.43
   3   3 -13    0.43    0.97
   3   3 -13    0.44    1.46
  -3  -3  13    1.46    1.10
   3   3 -13   -0.62    0.80
  -3  -3  13    1.55    1.20
   3   3 -12   10.02    1.28
   3   3 -12    8.60    1.15
  -3  -3  12   11.11    0.98
   3   3 -12    9.00    1.64
  -3  -3  12   11.62    1.41
   3   3 -12   12.06    1.09
  -3  -3  11    4.99    1.07
   3   3 -11    2.42    1.19
  -3  -3  11    4.30    0.76
   3   3 -11    2.66    0.77
   3   3 -11    4.05    0.97
  -3  -3  11    2.85    0.94
   3   3 -11    3.61    0.87
   3   3 -10   -0.26    0.67
  -3  -3  10    0.95    0.79
   3   3 -10    0.30    0.94
   3   3 -10    0.08    0.79
  -3  -3  10   -0.43    0.56
   3   3 -10   -0.95    1.08
  -3  -3  10    1.22    0.66
   3   3 -10    0.40    0.74
  -3  -3  10   -0.48    0.83
   3   3  -9    0.69    0.67
   3   3  -9    0.04    0.75
  -3  -3   9    0.76    0.74
  -3  -3   9    0.05    0.50
   3   3  -9    0.14    0.91
   3   3  -9    0.41    0.69
  -3  -3   9    0.94    0.75
  -3  -3   9    1.17    0.68
   3   3  -9    1.57    0.90
   3   3  -9   -0.36    0.75
  -3  -3   8    3.97    0.72
  -3  -3   8    3.82    0.77
  -3  -3   8    1.49    0.40
   3   3  -8    0.66    0.70
   3   3  -8    3.23    0.65
  -3  -3   8    2.83    0.51
   3   3  -8    1.25    0.71
  -3  -3   8    2.16    0.72
   3   3  -8    1.79    0.69
   3   3  -8    2.06    0.87
  -3  -3   8    5.57    0.74
   3   3  -8    4.25    0.88
   3   3  -7   27.98    1.57
   3   3  -7   23.06    1.42
   3   3  -7   20.74    1.41
  -3  -3   7   26.71    1.44
  -3  -3   7   25.26    1.27
   3   3  -7   27.35    1.41
   3   3  -7   26.96    1.77
   3   3  -7   21.03    1.53
  -3  -3   7   21.49    1.39
   3   3  -7   26.08    1.49
  -3  -3   7   22.31    1.40
  -3  -3   7   22.44    1.25
  -3  -3   7   28.44    1.53
   3   3  -7   29.68    1.66
  -3  -3   6   73.32    3.59
  -3  -3   6   76.91    3.72
   3   3  -6   71.53    3.70
   3   3  -6   79.00    3.76
  -3  -3   6   75.74    3.57
   3   3  -6   81.92    3.73
   3   3  -6   79.39    3.94
   3   3  -6   79.52    3.82
  -3  -3   6   74.88    3.71
   3   3  -6   75.31    3.74
  -3  -3   6   73.90    3.66
  -3  -3   6   87.38    3.80
   3   3  -6   83.72    3.88
  -3  -3   6   81.29    3.62
  -3  -3   5   72.17    3.67
   3   3  -5   78.97    3.69
   3   3  -5   80.84    3.78
  -3  -3   5   79.24    3.72
  -3  -3   5   71.27    3.67
   3   3  -5   71.99    3.68
   3   3  -5   79.88    3.60
   3   3  -5   79.17    3.69
  -3  -3   5   75.95    3.54
   3   3  -5   73.96    3.84
  -3  -3   5   71.53    3.58
   3   3  -5   83.91    3.72
  -3  -3   5   83.71    3.74
  -3  -3   5   80.19    3.61
  -3  -3   4  157.27    7.29
   3   3  -4  170.70    7.30
   3   3  -4  166.37    7.42
   3   3  -4  164.38    7.36
  -3  -3   4  168.93    7.39
   3   3  -4  168.23    7.36
   3   3  -4  146.76    7.36
  -3  -3   4  141.43    7.34
  -3  -3   4  167.39    7.30
  -3  -3   4  155.22    7.22
  -3  -3   4  143.07    7.34
   3   3  -4  146.81    7.47
  -3  -3   4  165.40    7.38
   3   3  -4  173.03    7.35
  -3  -3   3    3.86    0.58
  -3  -3   3    4.88    0.47
   3   3  -3    4.56    0.49
  -3  -3   3    5.51    0.57
   3   3  -3    3.92    0.59
  -3  -3   3    4.17    0.48
  -3  -3   3    5.12    0.80
   3   3  -3    5.07    0.77
   3   3  -3    4.31    0.83
  -3  -3   3    6.15    0.43
   3   3  -3    4.25    0.62
  -3  -3   3    2.94    0.55
  -3  -3   3    5.14    0.57
   3   3  -3    5.51    0.47
  -3  -3   3    4.50    0.59
   3   3  -3    4.84    0.59
   3   3  -3    8.04    0.58
   3   3  -2  242.52   10.88
  -3  -3   2  238.45   10.88
  -3  -3   2  240.01   10.87
   3   3  -2  247.91   10.88
   3   3  -2  244.90   10.92
  -3  -3   2  247.47   10.93
  -3  -3   2  241.18   10.92
   3   3  -2  219.47   10.99
  -3  -3   2  231.28   11.01
  -3  -3   2  235.90   10.90
   3   3  -2  255.23   10.94
  -3  -3   2  215.33   10.91
   3   3  -2  244.03   10.96
  -3  -3   2  224.48   10.92
  -3  -3   2  260.81   10.96
  -3  -3   2  233.49   10.84
   3   3  -2  249.33   10.88
   3   3  -1  328.39   13.66
  -3  -3   1  342.97   13.71
  -3  -3   1  271.92   13.68
   3   3  -1  296.50   13.71
  -3  -3   1  301.34   13.65
   3   3  -1  311.59   13.66
   3   3  -1  309.68   13.59
  -3  -3   1  307.54   13.70
   3   3  -1  299.80   13.66
  -3  -3   1  301.82   13.66
  -3  -3   1  295.25   13.68
  -3  -3   1  294.38   13.70
  -3  -3   1  283.79   13.61
  -3  -3   1  282.52   13.75
   3   3  -1  296.36   13.78
  -3  -3   1  287.38   13.62
  -3  -3   1  325.94   13.72
   3   3   0 1014.20   47.81
  -3  -3   0 1082.23   47.94
   3   3   0 1064.85   47.89
  -3  -3   0 1038.49   47.89
  -3  -3   0 1038.89   47.92
  -3  -3   0 1126.75   47.95
  -3  -3   0 1022.97   47.84
  -3  -3   0 1195.17   47.89
  -3  -3   0 1049.68   47.92
  -3  -3   0 1171.61   47.94
   3   3   0 1105.14   47.90
  -3  -3   0 1030.35   47.88
  -3  -3   0 1068.87   47.85
   3   3   1   17.02    0.92
  -3  -3  -1   16.93    0.92
  -3  -3  -1   20.74    0.95
  -3  -3  -1   16.98    0.95
   3   3   1   18.24    0.97
  -3  -3  -1   20.13    1.06
   3   3   1   14.00    0.96
  -3  -3  -1   18.59    0.99
  -3  -3  -1   18.69    1.02
   3   3   2  177.86    8.02
  -3  -3  -2  177.16    8.02
  -3  -3  -2  184.67    8.03
   3   3   2  180.83    8.03
  -3  -3  -2  167.82    7.99
  -3  -3  -2  170.94    8.03
  -3  -3  -3   26.74    1.52
  -3  -3  -3   27.49    1.59
  -3  -3  -3   31.15    1.52
   3   3   3   32.28    1.54
  -3  -3  -3   30.53    1.56
  -3  -3  -3   32.35    1.54
   3   3   3   32.62    1.54
   3   3   4   37.88    1.98
  -3  -3  -4   38.24    1.97
  -3  -3  -4   41.14    2.07
   3   3   4   39.20    1.95
  -3  -3  -4   42.40    1.95
   3   3   4   43.05    1.97
  -3  -3  -4   38.34    1.95
   3   3   4   40.05    1.99
  -3  -3  -4   41.05    2.01
   3   3   5   33.68    1.85
  -3  -3  -5   35.89    1.86
  -3  -3  -5   41.50    1.83
  -3  -3  -5   36.17    1.80
   3   3   5   35.70    1.88
  -3  -3  -5   37.07    1.88
  -3  -3  -5   37.30    1.82
   3   3   5   38.83    1.82
  -3  -3  -5   35.44    1.95
  -3  -3  -5   36.99    1.76
  -3  -3  -6   -0.38    0.31
  -3  -3  -6    0.32    0.65
  -3  -3  -6    0.32    0.27
  -3  -3  -6   -0.03    0.50
   3   3   6    0.26    0.45
   3   3   6    0.14    0.46
  -3  -3  -6    0.34    0.50
  -3  -3  -6    0.28    0.38
  -3  -3  -6   -0.14    0.35
   3   3   6   -0.28    0.35
   3   3   7    1.96    0.58
  -3  -3  -7    2.53    0.62
   3   3   7    2.75    0.60
  -3  -3  -7    2.67    0.62
  -3  -3  -7    2.04    0.39
  -3  -3  -7    0.79    0.79
  -3  -3  -7    2.49    0.37
  -3  -3  -7    2.25    0.42
  -3  -3  -8    4.30    0.50
   3   3   8    3.77    0.71
  -3  -3  -8    3.65    0.71
  -3  -3  -8    4.80    1.01
  -3  -3  -8    3.58    0.79
  -3  -3  -8    3.40    0.43
  -3  -3  -8    3.75    0.45
  -3  -3  -9   29.78    1.85
  -3  -3  -9   24.71    1.33
  -3  -3  -9   27.95    1.42
   3   3   9   24.69    1.58
  -3  -3  -9   28.94    1.64
  -3  -3 -10   58.74    2.92
   3   3  10   60.37    3.15
  -3  -3 -10   63.45    3.15
  -3  -3 -11    3.90    0.99
  -3  -3 -11    5.44    0.64
  -3  -3 -12    9.89    0.89
   3   3  12    9.18    1.12
  -3  -3 -12   11.39    1.16
   3   3  13    1.55    1.00
  -3  -3 -13    1.25    1.07
   3   3  14    2.70    1.14
  -3  -3 -14    4.49    1.23
   3   3  15   -0.31    1.32
  -3  -3 -15    3.98    1.35
   3   4 -14    0.34    1.05
   3   4 -14    1.60    1.61
  -3  -4  14    0.09    1.60
  -3  -4  14   -0.87    1.24
   3   4 -13    1.95    1.06
  -3  -4  13    2.46    1.16
   3   4 -13    3.78    1.61
  -3  -4  13    2.41    1.43
  -3  -4  12    5.26    0.89
  -3  -4  12    4.11    1.08
  -3  -4  12    3.32    1.23
   3   4 -12    5.46    0.91
   3   4 -12    2.99    1.02
   3   4 -12    4.25    1.43
   3   4 -11   35.76    2.12
  -3  -4  11   41.31    2.14
   3   4 -11   31.60    2.52
  -3  -4  11   40.69    2.22
  -3  -4  11   42.90    2.44
   3   4 -11   33.46    2.23
   3   4 -10    1.01    0.73
  -3  -4  10    1.10    0.76
   3   4 -10    1.13    0.96
  -3  -4  10    1.64    0.94
   3   4 -10    0.97    1.07
  -3  -4  10    0.87    0.59
  -3  -4  10    0.04    0.78
   3   4 -10    1.60    0.81
   3   4  -9   11.11    1.09
  -3  -4   9   12.66    1.20
   3   4  -9   11.40    1.02
   3   4  -9   10.95    1.15
  -3  -4   9   12.78    0.85
   3   4  -9   11.96    1.26
   3   4  -9    9.41    1.30
  -3  -4   9   13.20    1.06
  -3  -4   9    9.58    1.03
  -3  -4   9   11.85    1.07
   3   4  -8    2.64    0.72
  -3  -4   8    2.85    0.85
  -3  -4   8    1.65    0.73
  -3  -4   8    2.91    0.55
   3   4  -8    2.48    0.72
  -3  -4   8    2.53    0.51
  -3  -4   8    3.52    0.73
  -3  -4   8    3.20    0.78
   3   4  -8    2.79    0.83
   3   4  -8    3.64    0.96
  -3  -4   7    0.60    0.64
  -3  -4   7    0.86    0.67
   3   4  -7    0.35    0.66
   3   4  -7    0.72    0.61
   3   4  -7    1.33    0.71
  -3  -4   7    1.35    0.46
  -3  -4   7    1.55    0.71
  -3  -4   7    0.65    0.46
   3   4  -7    0.55    0.82
   3   4  -7    0.89    0.81
  -3  -4   7    0.96    0.44
   3   4  -6   21.01    1.38
   3   4  -6   23.35    1.40
   3   4  -6   24.97    1.46
  -3  -4   6   23.66    1.42
  -3  -4   6   23.82    1.46
   3   4  -6   22.25    1.73
  -3  -4   6   21.35    1.22
  -3  -4   6   21.98    1.39
  -3  -4   6   21.21    1.24
  -3  -4   6   23.48    1.43
   3   4  -6   23.27    1.51
  -3  -4   6   24.59    1.27
  -3  -4   5   27.44    1.42
  -3  -4   5   24.15    1.50
  -3  -4   5   27.54    1.56
  -3  -4   5   26.60    1.37
   3   4  -5   28.74    1.55
   3   4  -5   27.35    1.49
   3   4  -5   25.89    1.60
  -3  -4   5   27.80    1.43
   3   4  -5   28.22    1.43
  -3  -4   5   25.25    1.53
   3   4  -5   25.93    1.79
   3   4  -5   28.20    1.57
  -3  -4   5   28.58    1.57
   3   4  -5   29.18    1.64
  -3  -4   4   56.35    2.67
  -3  -4   4   48.62    2.72
  -3  -4   4   58.07    2.76
   3   4  -4   59.29    2.76
  -3  -4   4   56.31    2.76
   3   4  -4   58.45    2.82
   3   4  -4   56.47    2.81
   3   4  -4   53.83    2.66
  -3  -4   4   57.23    2.66
   3   4  -4   56.84    2.78
  -3  -4   4   52.53    2.74
  -3  -4   4   50.48    2.88
   3   4  -4   53.00    2.92
  -3  -4   4   54.59    2.63
   3   4  -4   58.01    2.66
  -3  -4   3  128.32    5.73
  -3  -4   3  129.69    5.81
   3   4  -3  113.96    5.68
   3   4  -3  129.53    5.75
  -3  -4   3  125.03    5.74
   3   4  -3  134.89    5.85
  -3  -4   3  129.69    5.80
  -3  -4   3  115.34    5.81
  -3  -4   3  113.76    5.91
   3   4  -3  109.92    5.91
  -3  -4   3  126.57    5.74
   3   4  -3  127.64    5.75
   3   4  -3  125.40    5.87
  -3  -4   3  134.68    5.87
  -3  -4   3  123.55    5.80
  -3  -4   2   92.66    4.28
   3   4  -2   95.46    4.32
  -3  -4   2   84.41    4.28
   3   4  -2   89.27    4.13
   3   4  -2   92.08    4.33
   3   4  -2   84.91    4.39
  -3  -4   2   84.86    4.39
  -3  -4   2   92.08    4.23
   3   4  -2   92.26    4.23
  -3  -4   2   96.31    4.32
   3   4  -2   90.94    4.16
  -3  -4   2   95.76    4.29
  -3  -4   2   87.31    4.25
   3   4  -2   92.95    4.24
  -3  -4   2   88.71    4.23
  -3  -4   1   42.59    2.10
   3   4  -1   39.16    2.11
  -3  -4   1   38.59    1.94
  -3  -4   1   41.43    2.12
   3   4  -1   46.43    2.07
  -3  -4   1   43.78    2.06
   3   4  -1   38.18    2.14
  -3  -4   1   42.94    2.05
   3   4  -1   43.50    2.07
  -3  -4   1   43.99    2.13
  -3  -4   1   44.47    2.08
  -3  -4   1   42.50    2.12
  -3  -4   1   38.64    2.22
  -3  -4   1   40.27    2.01
  -3  -4   0    0.62    0.48
  -3  -4   0    0.84    0.54
  -3  -4   0    0.79    0.34
  -3  -4   0   -0.04    0.65
   3   4   0    0.83    0.44
  -3  -4   0    0.73    0.43
  -3  -4   0    0.81    0.36
   3   4   0    0.58    0.37
  -3  -4   0    2.50    0.52
  -3  -4   0    0.42    0.37
  -3  -4   0    1.57    0.50
  -3  -4  -1  148.42    6.62
  -3  -4  -1  145.66    6.71
   3   4   1  143.10    6.71
  -3  -4  -1  136.65    6.68
  -3  -4  -1  148.84    6.77
  -3  -4  -1  149.76    6.71
  -3  -4  -1  148.86    6.78
  -3  -4  -1  147.25    6.71
   3   4   1  147.09    6.72
  -3  -4  -2   63.17    2.99
  -3  -4  -2   68.16    3.02
   3   4   2   67.20    3.03
  -3  -4  -2   61.52    2.99
   3   4   2   59.55    2.99
  -3  -4  -2   65.41    3.01
   3   4   2   72.96    3.05
  -3  -4  -2   58.46    2.95
  -3  -4  -2   60.39    2.96
  -3  -4  -3    4.05    0.50
   3   4   3    3.81    0.50
   3   4   3    3.33    0.45
  -3  -4  -3    2.57    0.43
  -3  -4  -3    4.73    0.55
   3   4   3    3.82    0.51
  -3  -4  -3    2.83    0.47
  -3  -4  -3    3.92    0.52
  -3  -4  -3    4.49    0.54
  -3  -4  -4    1.12    0.52
  -3  -4  -4    1.54    0.37
   3   4   4    1.92    0.41
   3   4   4    0.47    0.42
  -3  -4  -4    1.30    0.44
  -3  -4  -4    1.58    0.41
   3   4   4    1.62    0.41
  -3  -4  -4    1.27    0.49
   3   4   5   30.58    1.76
  -3  -4  -5   32.84    1.76
  -3  -4  -5   37.75    1.82
   3   4   5   35.35    1.74
  -3  -4  -5   35.41    1.72
  -3  -4  -5   37.72    1.75
  -3  -4  -5   33.00    1.64
  -3  -4  -6   10.99    0.82
  -3  -4  -6    8.53    0.79
  -3  -4  -6    9.25    0.68
  -3  -4  -6    9.78    0.57
  -3  -4  -6   10.48    0.71
   3   4   6   10.78    0.68
   3   4   6    9.10    0.79
  -3  -4  -7    0.95    0.40
  -3  -4  -7    0.68    0.29
   3   4   7    1.32    0.61
  -3  -4  -7    0.87    0.62
  -3  -4  -7    0.91    0.43
  -3  -4  -7    0.89    0.30
  -3  -4  -7    0.93    0.59
  -3  -4  -8    8.47    0.84
   3   4   8    7.73    0.85
  -3  -4  -8    7.97    0.88
  -3  -4  -8    6.01    0.59
  -3  -4  -8    8.38    0.55
  -3  -4  -8    7.89    0.64
   3   4   9    0.53    0.72
  -3  -4  -9   -0.04    0.73
  -3  -4  -9    0.16    0.43
  -3  -4  -9    0.09    0.37
  -3  -4 -10   35.65    1.70
  -3  -4 -10   32.39    1.98
   3   4  10   31.23    1.94
  -3  -4 -10   32.22    1.66
  -3  -4 -11    9.13    0.78
   3   4  11   10.51    1.11
  -3  -4 -11   12.50    1.20
  -3  -4 -12    6.52    1.10
   3   4  12    3.93    1.02
   3   4  13    0.60    1.01
  -3  -4 -13    0.39    1.00
   3   4  14    1.46    1.15
  -3  -4 -14    0.35    1.16
   3   4  15    2.16    1.30
  -3  -4 -15   -0.61    1.27
   3   5 -13    0.31    1.08
  -3  -5  13    1.89    1.53
  -3  -5  13    1.60    1.16
   3   5 -13   -1.32    1.55
  -3  -5  12    1.17    0.89
   3   5 -12    0.51    1.04
  -3  -5  12    2.75    1.38
  -3  -5  12    1.42    1.07
   3   5 -12    1.76    1.47
   3   5 -11   16.33    1.98
  -3  -5  11   22.48    1.62
   3   5 -11   17.62    1.66
  -3  -5  11   27.04    1.59
  -3  -5  11   25.94    1.91
  -3  -5  10   12.02    1.09
  -3  -5  10    8.95    1.31
   3   5 -10    9.26    1.43
   3   5 -10    8.71    1.18
   3   5 -10    8.45    1.14
  -3  -5  10   10.66    1.14
  -3  -5  10   13.01    1.11
  -3  -5   9    7.19    1.16
   3   5  -9    5.70    0.99
   3   5  -9    9.10    1.21
  -3  -5   9    7.77    0.69
   3   5  -9    7.39    1.00
  -3  -5   9    9.13    0.98
  -3  -5   9    8.48    1.04
  -3  -5   9    9.52    0.97
  -3  -5   9    9.52    0.77
   3   5  -9    6.91    1.24
   3   5  -8   17.28    1.32
   3   5  -8   12.84    1.15
  -3  -5   8   15.77    0.97
  -3  -5   8   14.76    1.19
  -3  -5   8   14.57    1.17
  -3  -5   8   14.77    1.30
   3   5  -8   15.52    1.28
   3   5  -8   10.55    1.32
  -3  -5   8   15.28    1.21
  -3  -5   8   15.46    0.96
   3   5  -7   12.63    1.04
  -3  -5   7   14.63    1.15
   3   5  -7   11.58    1.12
   3   5  -7   14.46    1.28
   3   5  -7   15.20    1.18
  -3  -5   7   10.92    0.89
   3   5  -7   12.72    0.87
  -3  -5   7   13.75    1.08
  -3  -5   7   13.48    0.89
  -3  -5   7   12.89    1.19
  -3  -5   7   13.29    1.10
   3   5  -6    3.22    0.79
   3   5  -6    3.15    0.52
  -3  -5   6    4.10    0.57
  -3  -5   6    2.42    0.74
   3   5  -6    4.88    0.82
  -3  -5   6    3.58    0.72
  -3  -5   6    3.22    0.53
   3   5  -6    2.72    0.64
  -3  -5   6    2.25    0.54
   3   5  -6    3.08    0.83
  -3  -5   6    5.27    0.84
   3   5  -6    2.45    0.82
  -3  -5   6    3.02    0.76
   3   5  -5   27.03    1.65
  -3  -5   5   25.23    1.57
  -3  -5   5   28.60    1.61
   3   5  -5   25.61    1.52
   3   5  -5   28.39    1.90
  -3  -5   5   25.71    1.45
   3   5  -5   26.24    1.67
  -3  -5   5   27.30    1.47
   3   5  -5   29.37    1.47
  -3  -5   5   28.58    1.48
   3   5  -5   26.39    1.67
  -3  -5   5   28.65    1.62
   3   5  -5   26.90    1.45
   3   5  -4   72.62    3.41
   3   5  -4   63.44    3.69
  -3  -5   4   65.27    3.65
  -3  -5   4   77.28    3.51
   3   5  -4   75.13    3.54
  -3  -5   4   76.04    3.51
  -3  -5   4   69.09    3.42
   3   5  -4   80.95    3.62
  -3  -5   4   76.88    3.42
  -3  -5   4   68.44    3.51
  -3  -5   4   76.13    3.42
   3   5  -4   79.32    3.43
   3   5  -4   82.53    3.60
   3   5  -4   57.99    3.31
  -3  -5   3   17.01    1.09
   3   5  -3   18.80    1.18
  -3  -5   3   15.73    1.00
   3   5  -3   16.52    0.93
   3   5  -3   17.39    1.19
  -3  -5   3   15.35    1.08
  -3  -5   3   14.38    1.30
   3   5  -3   14.15    1.35
  -3  -5   3   16.20    1.06
   3   5  -3   18.14    1.14
  -3  -5   3   17.38    1.10
  -3  -5   3   18.63    1.02
   3   5  -3   16.04    0.98
  -3  -5   3   15.72    1.10
  -3  -5   3   17.13    1.15
   3   5  -2    5.83    0.73
  -3  -5   2    6.62    0.65
   3   5  -2    6.12    0.75
  -3  -5   2    6.32    0.75
  -3  -5   2    6.06    0.69
  -3  -5   2    5.40    0.84
  -3  -5   2    7.34    0.71
   3   5  -2    6.43    0.56
  -3  -5   2    6.14    0.59
  -3  -5   2    6.01    0.58
  -3  -5   2    6.89    0.62
   3   5  -2    7.59    0.97
  -3  -5   1   13.07    0.86
  -3  -5   1   13.48    0.86
   3   5  -1   12.89    0.85
  -3  -5   1   12.26    0.97
  -3  -5   1   15.32    1.13
   3   5  -1   12.07    0.96
  -3  -5   1   13.01    0.90
  -3  -5   1   13.89    0.84
  -3  -5   1   12.78    0.81
  -3  -5   1   15.83    0.96
  -3  -5   1   15.42    1.00
  -3  -5   0    0.86    0.50
  -3  -5   0    1.82    0.49
  -3  -5   0    1.00    0.52
  -3  -5   0    1.93    0.67
  -3  -5   0    1.71    0.37
  -3  -5   0    1.92    0.30
  -3  -5   0    1.29    0.39
  -3  -5   0    1.45    0.39
   3   5   0    1.39    0.40
  -3  -5   0    1.19    0.42
  -3  -5  -1   34.21    1.94
  -3  -5  -1   33.47    1.83
  -3  -5  -1   32.86    1.79
  -3  -5  -1   34.24    1.72
   3   5   1   34.71    1.73
  -3  -5  -1   34.06    1.71
  -3  -5  -1   32.29    1.68
  -3  -5  -1   33.85    1.72
  -3  -5  -2    0.64    0.32
  -3  -5  -2    0.95    0.53
  -3  -5  -2    0.85    0.37
   3   5   2    0.99    0.40
   3   5   2    0.61    0.39
  -3  -5  -2    0.95    0.40
  -3  -5  -2    0.22    0.43
   3   5   3   52.01    2.69
  -3  -5  -3   55.36    2.69
  -3  -5  -3   58.53    2.70
  -3  -5  -3   55.06    2.70
  -3  -5  -3   53.77    2.56
   3   5   3   58.93    2.70
  -3  -5  -3   58.18    2.70
  -3  -5  -4   33.84    1.90
   3   5   4   34.62    1.91
  -3  -5  -4   37.87    1.89
  -3  -5  -4   36.80    1.92
   3   5   4   37.92    1.91
  -3  -5  -4   37.87    1.90
  -3  -5  -4   38.92    1.74
  -3  -5  -5   47.69    2.27
   3   5   5   49.58    2.28
  -3  -5  -5   43.06    2.25
   3   5   5   41.34    2.29
  -3  -5  -5   45.07    2.29
  -3  -5  -5   46.04    2.24
  -3  -5  -5   46.90    2.32
  -3  -5  -6    4.86    0.57
  -3  -5  -6    5.96    0.61
  -3  -5  -6    5.56    0.70
   3   5   6    6.62    0.71
  -3  -5  -6    5.04    0.70
   3   5   6    6.71    0.59
   3   5   7    6.82    0.55
  -3  -5  -7    6.33    0.57
   3   5   7    5.26    0.70
  -3  -5  -7    5.25    0.76
  -3  -5  -7    5.63    0.56
  -3  -5  -7    6.40    0.76
  -3  -5  -8    0.26    0.48
   3   5   8   -0.89    0.43
  -3  -5  -8   -0.34    0.25
  -3  -5  -8    0.32    0.31
  -3  -5  -8   -0.04    0.70
  -3  -5  -9    0.81    0.81
  -3  -5  -9    0.10    0.48
  -3  -5  -9    0.44    0.30
   3   5   9    0.77    0.76
  -3  -5 -10   10.74    1.08
  -3  -5 -10    8.99    0.72
   3   5  10    9.99    1.08
  -3  -5 -11    4.79    0.98
   3   5  11    4.86    1.02
  -3  -5 -11    5.47    0.56
   3   5  12    0.20    1.03
  -3  -5 -12    1.21    0.92
   3   5  13    0.86    1.06
  -3  -5 -13   -1.06    1.04
   3   5  14    0.63    1.23
  -3  -5 -14    0.43    1.13
  -3  -5 -15    0.38    1.28
   3   5  15    2.10    1.31
   3   6 -13   -0.12    1.58
   3   6 -13    0.79    1.27
  -3  -6  13   -0.49    1.20
  -3  -6  13   -2.12    1.68
   3   6 -12   -1.02    1.49
   3   6 -12   -1.60    1.24
  -3  -6  12   -1.92    0.98
  -3  -6  12    1.27    1.46
  -3  -6  12    1.71    1.11
   3   6 -11   11.16    1.47
  -3  -6  11   13.74    1.69
  -3  -6  11    7.99    1.20
  -3  -6  11   14.72    1.33
  -3  -6  11   11.51    1.24
   3   6 -11    6.85    1.64
   3   6 -10    4.08    1.15
  -3  -6  10    7.44    1.38
  -3  -6  10    7.78    1.03
  -3  -6  10    7.79    1.14
  -3  -6  10    6.52    1.00
   3   6 -10    4.33    1.31
   3   6  -9   -1.79    1.15
   3   6  -9   -0.76    0.98
  -3  -6   9   -0.05    0.85
  -3  -6   9    0.21    1.04
  -3  -6   9    0.24    0.91
   3   6  -9   -0.89    1.08
  -3  -6   9   -0.71    0.81
   3   6  -8    6.15    0.88
  -3  -6   8    8.66    0.77
   3   6  -8    6.05    1.05
  -3  -6   8    7.43    0.97
   3   6  -8    9.24    1.25
  -3  -6   8    8.80    1.01
  -3  -6   8    9.09    0.76
   3   6  -8    8.15    1.16
  -3  -6   8    7.48    1.12
   3   6  -7   48.97    2.81
   3   6  -7   45.21    2.56
   3   6  -7   49.93    2.74
  -3  -6   7   49.98    2.70
  -3  -6   7   58.71    2.77
  -3  -6   7   51.56    2.81
   3   6  -7   52.29    2.57
   3   6  -7   49.15    2.89
  -3  -6   7   54.47    2.77
  -3  -6   7   53.61    2.55
  -3  -6   7   52.37    2.54
  -3  -6   6   55.98    2.70
  -3  -6   6   48.40    2.65
   3   6  -6   54.67    2.68
   3   6  -6   54.15    2.87
  -3  -6   6   50.39    2.54
   3   6  -6   51.97    2.77
   3   6  -6   46.11    2.48
  -3  -6   6   50.77    2.54
  -3  -6   6   51.34    2.75
   3   6  -6   54.11    2.57
   3   6  -5   -1.30    0.84
  -3  -6   5    0.91    0.66
  -3  -6   5   -0.37    0.71
   3   6  -5    0.44    0.41
  -3  -6   5    0.84    0.71
   3   6  -5    0.10    0.49
   3   6  -5   -0.96    0.90
   3   6  -5   -0.25    0.68
  -3  -6   5    0.74    0.53
  -3  -6   5   -0.67    0.74
   3   6  -5   -0.21    0.71
  -3  -6   4   10.25    0.80
  -3  -6   4    9.64    0.95
   3   6  -4   10.26    1.04
  -3  -6   4   10.65    0.95
   3   6  -4    9.00    0.78
  -3  -6   4   10.03    0.92
  -3  -6   4    8.55    0.90
  -3  -6   4    7.91    1.13
  -3  -6   4    9.82    0.83
   3   6  -4    9.22    0.74
   3   6  -4   10.82    1.06
   3   6  -4    9.34    0.95
   3   6  -4    9.02    1.30
   3   6  -3    8.51    1.20
  -3  -6   3    7.67    0.85
  -3  -6   3    7.68    0.81
   3   6  -3    7.53    0.91
   3   6  -3    7.37    0.56
  -3  -6   3    7.96    0.79
   3   6  -3    6.36    0.80
   3   6  -3    7.79    0.68
  -3  -6   3    9.29    0.77
  -3  -6   3    7.42    0.80
  -3  -6   3    8.04    0.71
  -3  -6   3    7.77    1.05
  -3  -6   3    8.42    0.87
   3   6  -3    8.98    0.97
  -3  -6   3    8.96    0.92
   3   6  -2   89.35    4.08
  -3  -6   2   85.65    4.08
  -3  -6   2   90.49    4.19
   3   6  -2   90.06    4.15
  -3  -6   2   83.11    4.08
  -3  -6   2   88.47    4.15
   3   6  -2   89.30    4.20
  -3  -6   2   74.78    4.25
  -3  -6   2   85.65    4.14
   3   6  -2   86.70    4.21
  -3  -6   2   79.47    4.14
  -3  -6   2   83.28    4.07
  -3  -6   1  140.15    6.25
   3   6  -1  141.38    6.28
  -3  -6   1  131.57    6.25
  -3  -6   1  131.28    6.30
  -3  -6   1  137.49    6.35
  -3  -6   1  130.39    6.44
  -3  -6   1  126.65    6.23
  -3  -6   1  135.10    6.26
  -3  -6   1  143.81    6.32
   3   6  -1  127.92    6.34
  -3  -6   0    9.90    0.76
   3   6   0    9.01    0.73
  -3  -6   0    9.71    0.77
  -3  -6   0    9.14    0.67
  -3  -6   0   10.39    0.92
  -3  -6   0    9.95    1.04
  -3  -6   0   12.86    0.89
  -3  -6   0    9.68    0.75
  -3  -6  -1    1.99    0.62
  -3  -6  -1    2.41    0.71
   3   6   1    2.11    0.46
  -3  -6  -1    1.40    0.45
  -3  -6  -1    2.26    0.46
  -3  -6  -1    2.55    0.38
  -3  -6  -1    2.27    0.49
  -3  -6  -1    2.05    0.33
  -3  -6  -1    2.13    0.52
  -3  -6  -1    3.85    0.85
  -3  -6  -2   36.35    1.95
  -3  -6  -2   31.27    1.85
  -3  -6  -2   33.34    1.62
   3   6   2   34.14    1.77
  -3  -6  -2   33.00    1.75
  -3  -6  -2   33.89    1.75
  -3  -6  -2   34.36    1.77
  -3  -6  -3   65.72    3.47
  -3  -6  -3   72.33    3.42
   3   6   3   67.11    3.40
   3   6   3   74.67    3.42
  -3  -6  -3   73.48    3.41
  -3  -6  -3   70.35    3.24
  -3  -6  -3   70.72    3.40
  -3  -6  -4    0.33    0.53
   3   6   4    0.59    0.51
  -3  -6  -4    0.74    0.48
  -3  -6  -4    0.16    0.62
   3   6   4    0.35    0.42
  -3  -6  -4    0.49    0.48
  -3  -6  -4    0.35    0.18
  -3  -6  -4    0.28    0.56
  -3  -6  -5    0.74    0.62
  -3  -6  -5    0.29    0.57
   3   6   5    0.60    0.56
  -3  -6  -5    0.15    0.49
   3   6   5   -0.06    0.43
  -3  -6  -5    0.68    0.52
  -3  -6  -6    0.59    0.68
  -3  -6  -6    2.34    0.53
   3   6   6    1.57    0.65
  -3  -6  -6    1.37    0.53
   3   6   6    1.59    0.48
  -3  -6  -6    2.38    0.67
  -3  -6  -7    0.66    0.50
  -3  -6  -7   -0.18    0.68
  -3  -6  -7   -0.67    0.46
  -3  -6  -7    0.11    0.72
   3   6   7    0.23    0.50
   3   6   7   -0.04    0.68
  -3  -6  -8    5.21    0.85
   3   6   8    3.74    0.79
   3   6   8    5.01    0.60
  -3  -6  -8    3.54    0.62
   3   6   9    0.97    0.48
   3   6   9    1.75    0.84
  -3  -6  -9    1.66    0.81
  -3  -6  -9    0.87    0.55
   3   6  10    0.98    0.87
  -3  -6 -10    0.60    0.85
  -3  -6 -10    1.44    0.55
   3   6  11   -0.37    0.88
  -3  -6 -11    0.70    0.85
  -3  -6 -11   -0.45    0.52
   3   6  12    2.71    1.05
  -3  -6 -12    2.78    1.01
   3   6  13    0.81    1.11
  -3  -6 -13   -0.47    1.03
   3   6  14   -0.16    1.28
  -3  -6 -14    0.22    1.20
   3   6  15    0.69    1.28
  -3  -6 -15    3.25    1.33
   3   7 -12    1.98    1.50
  -3  -7  12    2.26    1.05
  -3  -7  12   -0.18    1.14
   3   7 -12   -2.04    1.35
  -3  -7  12   -0.39    1.64
  -3  -7  11    5.59    1.17
   3   7 -11    6.48    1.32
  -3  -7  11    7.56    1.18
  -3  -7  11    6.88    1.27
   3   7 -11    6.24    1.60
  -3  -7  11    7.91    1.64
  -3  -7  10    7.36    1.10
   3   7 -10    6.34    1.33
  -3  -7  10    6.70    1.13
  -3  -7  10    7.87    1.19
  -3  -7  10    5.74    1.48
   3   7 -10    7.27    1.47
  -3  -7   9    1.48    0.95
   3   7  -9   -0.23    1.00
  -3  -7   9   -0.11    0.89
   3   7  -9   -1.39    1.21
  -3  -7   9   -0.78    1.21
   3   7  -8    0.78    1.08
  -3  -7   8   -0.48    0.86
  -3  -7   8    0.95    0.58
   3   7  -8    0.89    0.57
   3   7  -8    1.40    0.96
   3   7  -8    0.21    1.01
  -3  -7   8    1.29    0.88
  -3  -7   8    0.85    1.01
  -3  -7   7    1.23    0.80
   3   7  -7    0.40    1.01
  -3  -7   7    1.08    0.68
   3   7  -7    1.01    0.56
   3   7  -7    0.91    0.93
   3   7  -7    1.43    0.89
  -3  -7   7    0.84    0.59
  -3  -7   7    1.48    1.00
  -3  -7   6   42.84    2.34
   3   7  -6   49.06    2.44
  -3  -7   6   45.81    2.08
   3   7  -6   52.66    2.58
   3   7  -6   48.52    2.12
  -3  -7   6   48.99    2.14
   3   7  -6   44.86    2.15
  -3  -7   6   43.10    2.24
   3   7  -5  100.95    4.83
  -3  -7   5   93.87    4.73
   3   7  -5   90.41    4.55
  -3  -7   5   99.33    4.64
  -3  -7   5   93.75    4.59
   3   7  -5  102.98    4.89
   3   7  -5   98.92    4.60
  -3  -7   5  100.02    4.68
  -3  -7   5   92.79    4.72
  -3  -7   5   94.43    4.94
   3   7  -4    4.39    0.63
   3   7  -4    4.83    0.99
  -3  -7   4    5.85    0.93
  -3  -7   4    4.65    0.82
   3   7  -4    4.64    1.03
   3   7  -4    6.00    0.89
  -3  -7   4    5.74    0.85
  -3  -7   4    5.57    0.86
   3   7  -4    6.24    0.67
  -3  -7   4    5.99    1.26
  -3  -7   4    5.44    0.73
  -3  -7   3   14.35    1.03
   3   7  -3   10.56    0.98
  -3  -7   3   10.32    1.08
   3   7  -3    9.79    0.58
  -3  -7   3   12.34    1.02
  -3  -7   3   13.36    0.94
   3   7  -3   15.73    1.25
  -3  -7   3   10.59    1.05
  -3  -7   3   10.46    1.25
   3   7  -3   14.20    1.16
[truncated: 7,547,573 more chars]
